# Supplementary material for: Open-source, high-throughput targeted in situ transcriptomics for developmental and tissue biology
Source: Development. 2024 Aug 29;151(16):dev202448. doi: 10.1242/dev.202448 (PMC11385644; doi:10.1242/dev.202448)
Supplement: Table S1. — Chimeric PLP sequences for all M. musculus experiments with the corresponding LbarIDs and universal RCA primer sequence. [file develop-151-202448-TableS1.xlsx]

## Sheet: Copy of dRNA PLPs (mus)
Gene	LbarID	sequence		Universal RCA Primer sequence
Adarb2	275	CAAGCACCTTCTCTAGCTAGAAGTTCGTCGAGTATTGCGTCTATTTAGTGGAGCCGACTGGTCTCCTCArG		GGCTCCACTAAATAGACGCA
Adarb2	275	CAGCTGGACCAGCGCGCTAGAAGTTCGTCGAGTATTGCGTCTATTTAGTGGAGCCAGGCTTCAGCTCATrG
Adarb2	275	ATGACCTGCGCTTGTGCTAGAAGTTCGTCGAGTATTGCGTCTATTTAGTGGAGCCCCAGAGGACAGAACrG
Adarb2	275	TGGCAATCTTGTCTGGCTAGAAGTTCGTCGAGTATTGCGTCTATTTAGTGGAGCCCCAGCACATTCCAGrC
Adarb2	275	GGCTTCATCCTCTCCGCTAGAAGTTCGTCGAGTATTGCGTCTATTTAGTGGAGCCACCACACCATCATArC
Bcl11b	276	GAACCAGGCGCTGTTGCTAGATGACGATCAGGTACTGCGTCTATTTAGTGGAGCCTGCGTGCTGCAGCArG
Bcl11b	276	AGATTGCTCTGGAACGCTAGATGACGATCAGGTACTGCGTCTATTTAGTGGAGCCCGCCGGTGCACGATrG
Bcl11b	276	CGGAAGTCGCCATCGGCTAGATGACGATCAGGTACTGCGTCTATTTAGTGGAGCCTCGCTCTCATGGTGrG
Bcl11b	276	AGGTTAGGCTGGACTGCTAGATGACGATCAGGTACTGCGTCTATTTAGTGGAGCCGGACTTCGCAGACArC
Bcl11b	276	CAGTTCACCATCAGGGCTAGATGACGATCAGGTACTGCGTCTATTTAGTGGAGCCCGCAGCTAACTTCTrC
Bhlhe22	277	CTAAGGCTCACCATGGCTAGGTGACAGTATGCTATTGCGTCTATTTAGTGGAGCCCGACGGTGCTGGCTrG
Bhlhe22	277	GAAGAGGTCGTCTTCGCTAGGTGACAGTATGCTATTGCGTCTATTTAGTGGAGCCCAGGCTCTTGTGCArG
Bhlhe22	277	CGCAACGCCTTCTGCGCTAGGTGACAGTATGCTATTGCGTCTATTTAGTGGAGCCGCGTTGATGTTGAGrG
Bhlhe22	277	GAGACGCTGTTGAATGCTAGGTGACAGTATGCTATTGCGTCTATTTAGTGGAGCCTTGCAGAGGCTGGArC
Bhlhe22	277	AGATGGCCTGGCCTTGCTAGGTGACAGTATGCTATTGCGTCTATTTAGTGGAGCCGAAGAGAGGCTGCCrG
Cacna2d2	278	GTCAATCTCCTGCTCGTAGTACACGGAGTGATCCTTGCGTCTATTTAGTGGAGCCAATCCGCATCACACrC
Cacna2d2	278	ACTCACATCCACAATGTAGTACACGGAGTGATCCTTGCGTCTATTTAGTGGAGCCGCCGCTCACGCTGCrC
Cacna2d2	278	TGCGTCCAGGAAGTCGTAGTACACGGAGTGATCCTTGCGTCTATTTAGTGGAGCCCTCATCTTCCAGCTrC
Cacna2d2	278	TCACAGTGGCTGCTGGTAGTACACGGAGTGATCCTTGCGTCTATTTAGTGGAGCCACCTCGCAGTCCATrC
Cacna2d2	278	CCACAGTCTGAGGTAGTAGTACACGGAGTGATCCTTGCGTCTATTTAGTGGAGCCAAGGAGGCTCCGCGrG
CCK	279	ACATACGCCGCTCTTGTAGTACGAGCTGAGACTCTTGCGTCTATTTAGTGGAGCCCATCACCACGCACArG
CCK	279	ACATGCGGCCAGAAGGTAGTACGAGCTGAGACTCTTGCGTCTATTTAGTGGAGCCGGTTCTTAAGAACGrG
CCK	279	CACTGCGCCGGCCAAGTAGTACGAGCTGAGACTCTTGCGTCTATTTAGTGGAGCCATTCGTAGTCCTCGrG
CCK	279	ATTGCACACTCTGGAGTAGTACGAGCTGAGACTCTTGCGTCTATTTAGTGGAGCCCTGAGATGTGGCTGrC
CCK	279	GCGCTAGCAGTGCGCGTAGTACGAGCTGAGACTCTTGCGTCTATTTAGTGGAGCCCCTGCTGGATGTATrC
Cntn2	280	ACCTGATCCTCTGCAGTTAGAGTACGCTAGTTGCATGCGTCTATTTAGTGGAGCCCGGCACGCCAGTGTrC
Cntn2	280	AGCCAGCTCAGCACTGTTAGAGTACGCTAGTTGCATGCGTCTATTTAGTGGAGCCGGCCAGAGCTTGTArC
Cntn2	280	CAGTGAGGCTCTCGGGTTAGAGTACGCTAGTTGCATGCGTCTATTTAGTGGAGCCCTGAGTACACGATGrG
Cntn2	280	CAGCCACTCTCAGGCGTTAGAGTACGCTAGTTGCATGCGTCTATTTAGTGGAGCCAGAAGGTGTCTAAGrC
Cntn2	280	TAGCATCTGCCTGTGGTTAGAGTACGCTAGTTGCATGCGTCTATTTAGTGGAGCCCAGGCCGCTGACTCrC
Csrp2	281	CGCGTGGTACACGGTGTTAGATCATAGTCACCGCGTGCGTCTATTTAGTGGAGCCGCACTGCACCTCTTrC
Csrp2	281	ATGTTGAGCGTGCCAGTTAGATCATAGTCACCGCGTGCGTCTATTTAGTGGAGCCCTCTCACCGCGGTCrC
Csrp2	281	AGGTTGAGCACTCTCGTTAGATCATAGTCACCGCGTGCGTCTATTTAGTGGAGCCTGTCGTAGGCCTGTrG
Csrp2	281	TTCTCAGCTCCTCCAGTTAGATCATAGTCACCGCGTGCGTCTATTTAGTGGAGCCCCACACCTGGAACArC
Csrp2	281	TCCGCAGCATACACGGTTAGATCATAGTCACCGCGTGCGTCTATTTAGTGGAGCCGCTCCAATGATCTTrC
Cxcl12	282	GTGGACCGAGAGTGATAGTTTCCACTGACTCTACGTGCGTCTATTTAGTGGAGCCCAAGAGGACACCGArG
Cxcl12	282	CAGAGCGCGGCCAGCTAGTTTCCACTGACTCTACGTGCGTCTATTTAGTGGAGCCTTACCGTCACTGATrG
Cxcl12	282	GCGATGTGGCTCTCGTAGTTTCCACTGACTCTACGTGCGTCTATTTAGTGGAGCCTTGACGTTGGCTCTrG
Cxcl12	282	TGTTGACTCAGGACATAGTTTCCACTGACTCTACGTGCGTCTATTTAGTGGAGCCCTCTGCCGGATCTTrG
Cxcl12	282	TGAGAAGCGGAAGTCTAGTTTCCACTGACTCTACGTGCGTCTATTTAGTGGAGCCGTCAGGCTACAGAGrG
Foxp1	283	CTTGGCGCTGGAGAGTAGTTTCGACTCGTATGCACTGCGTCTATTTAGTGGAGCCGAATTGTTAGGAGGrC
Foxp1	283	TGCTGGTCAGGTCTATAGTTTCGACTCGTATGCACTGCGTCTATTTAGTGGAGCCAGGACGAGACACATrG
Foxp1	283	CTCTGAGGCAGACTTTAGTTTCGACTCGTATGCACTGCGTCTATTTAGTGGAGCCGCTCTGTGGAGAAGrC
Foxp1	283	TAGGCGTGGCTGCTCTAGTTTCGACTCGTATGCACTGCGTCTATTTAGTGGAGCCTTGAGAGGTGTGCArG
Foxp1	283	CTGTCACTCTCGTTGTAGTTTCGACTCGTATGCACTGCGTCTATTTAGTGGAGCCGATCTGCCTGGACTrG
Gad1	284	ATCAGCTCGGTGGTCTGACATTTCTCCACGAGTACTGCGTCTATTTAGTGGAGCCGGAGTGGAAGATGCrC
Gad1	284	TCTTCTCTTCCAGGCTGACATTTCTCCACGAGTACTGCGTCTATTTAGTGGAGCCCGCTCACAAGACGArC
Gad1	284	TCTCTGTGCGCCGGATGACATTTCTCCACGAGTACTGCGTCTATTTAGTGGAGCCGGTTGGAGAAGTCGrG
Gad1	284	TGCTCCAGAGACTCGTGACATTTCTCCACGAGTACTGCGTCTATTTAGTGGAGCCCAGTCAACCAGGATrC
Gad1	284	AGCCATTCACCAGCTTGACATTTCTCCACGAGTACTGCGTCTATTTAGTGGAGCCTTGGCAGTCGATGTrC
Id2	285	ACCGGACTGAAGGCTTGACCGTGGGAGTTACTATCTGCGTCTATTTAGTGGAGCCTTCCTAACGGACCTrC
Id2	285	ATGCAGGCTGACGATTGACCGTGGGAGTTACTATCTGCGTCTATTTAGTGGAGCCTCCAGGTCTCTGGTrG
Id2	285	TGATGTCCGTGTTCATGACCGTGGGAGTTACTATCTGCGTCTATTTAGTGGAGCCGCAAGGACAGGATGrC
Id2	285	TCCAGGCCGGAGAACTGACCGTGGGAGTTACTATCTGCGTCTATTTAGTGGAGCCATAACGGTATCACArG
Id2	285	AGGCTCGGTTCAGAATGACCGTGGGAGTTACTATCTGCGTCTATTTAGTGGAGCCTGACTGCGCGGCACrC
Lhx5	286	TGCACCATCATAGCCAATCCCTGAAACTAGACTCGTGCGTCTATTTAGTGGAGCCTCACAGCCAGCACArG
Lhx5	286	AGGACGACACCGAGTAATCCCTGAAACTAGACTCGTGCGTCTATTTAGTGGAGCCAACTGCGGTCCGTArC
Lhx5	286	GCTTCGTTGAGCTCAAATCCCTGAAACTAGACTCGTGCGTCTATTTAGTGGAGCCCCTTACCATACGGCrC
Lhx5	286	GTCCAAGCGGCCGCCAATCCCTGAAACTAGACTCGTGCGTCTATTTAGTGGAGCCCAACATCTCAGACTrC
Lhx5	286	TGTTCGCGAATGTGGAATCCCTGAAACTAGACTCGTGCGTCTATTTAGTGGAGCCGTCTCCTGTGCCAGrC
Maf	287	AAGCCATCCTCCTGCAATCGGCTAAACTATACCCGTGCGTCTATTTAGTGGAGCCTCATTGCCAGTTCTrG
Maf	287	TGTTGCTGATGAGCGAATCGGCTAAACTATACCCGTGCGTCTATTTAGTGGAGCCCCTGGAGCTGGTGGrC
Maf	287	GGTCGTCGAAGTGCAAATCGGCTAAACTATACCCGTGCGTCTATTTAGTGGAGCCGCTCGTCCGAGAAGrC
Maf	287	CTTGAGGTGGTCTACAATCGGCTAAACTATACCCGTGCGTCTATTTAGTGGAGCCCCTGGAGATCTCCTrG
Maf	287	CACCACAAGCTTGGTAATCGGCTAAACTATACCCGTGCGTCTATTTAGTGGAGCCAAGAGCCATCACCArC
Mfge8	288	CGTCCGCTCCTCTCAACGTTGTGAAAGGTGTCATCTGCGTCTATTTAGTGGAGCCACTCGAGAGTTCCTrG
Mfge8	288	CTTGAAGGTCTTCAGACGTTGTGAAAGGTGTCATCTGCGTCTATTTAGTGGAGCCGAGGCTGTAAGCCArC
Mfge8	288	AGCCGTCCAGGCATTACGTTGTGAAAGGTGTCATCTGCGTCTATTTAGTGGAGCCGGCACTGTTGCTCTrG
Mfge8	288	ACACTGGAAGGACACACGTTGTGAAAGGTGTCATCTGCGTCTATTTAGTGGAGCCTGCGGTTATGCCAGrG
Mfge8	288	TCAACTGAGGCTCCAACGTTGTGAAAGGTGTCATCTGCGTCTATTTAGTGGAGCCCCGCCAGTCTCCTTrG
NPY	289	TATCTGGCCATGTCCACGTTTCGACACTAACAGAGTGCGTCTATTTAGTGGAGCCCGCAGAGCGGAGTArG
NPY	289	CATATCTCTGTCTGGACGTTTCGACACTAACAGAGTGCGTCTATTTAGTGGAGCCGGCTGGATCTCTTGrC
NPY	289	GTGGCATGCATTGGTACGTTTCGACACTAACAGAGTGCGTCTATTTAGTGGAGCCGAGTCCAGCCTAGTrG
NPY	289	CTAGCATCGTGGCGGACGTTTCGACACTAACAGAGTGCGTCTATTTAGTGGAGCCCCATTCGCTTGTTArC
NPY	289	AAGAGATCCACCGGTACGTTTCGACACTAACAGAGTGCGTCTATTTAGTGGAGCCGTGCCTCTGTGAGArG
Nrp1	290	ATTAGCCATTCACACAGTAAGGGAACATCGGTATCTGCGTCTATTTAGTGGAGCCGGTTCCGGAGCTTGrG
Nrp1	290	ACTGTAGTTGGCTGAAGTAAGGGAACATCGGTATCTGCGTCTATTTAGTGGAGCCGCTGCTCTGTAGCArC
Nrp1	290	TCACCAGACGGATGTAGTAAGGGAACATCGGTATCTGCGTCTATTTAGTGGAGCCAGCCGGTACGACTGrG
Nrp1	290	ATGGCTGTCATGCTCAGTAAGGGAACATCGGTATCTGCGTCTATTTAGTGGAGCCCCACCTGAGCTGTGrC
Nrp1	290	ACGCCTCTGAGTAATAGTAAGGGAACATCGGTATCTGCGTCTATTTAGTGGAGCCCAGCTCCGTGCCTTrC
Ntsr1	291	CAGATTCTGTGGTTGAGTAATTTAACTAGGGCGCGTGCGTCTATTTAGTGGAGCCGCTGCTACCGACCTrC
Ntsr1	291	AGGCATCTCGCAGGAAGTAATTTAACTAGGGCGCGTGCGTCTATTTAGTGGAGCCCTGTGGCATAGGTGrC
Ntsr1	291	CGGAGACGAGGTTGTAGTAATTTAACTAGGGCGCGTGCGTCTATTTAGTGGAGCCCCTGGCGGAAGTTGrG
Ntsr1	291	CTGAGGACCTGGCTCAGTAATTTAACTAGGGCGCGTGCGTCTATTTAGTGGAGCCGACACTGGCATCTTrG
Ntsr1	291	AGCCTCCAGAACTATAGTAATTTAACTAGGGCGCGTGCGTCTATTTAGTGGAGCCCAGGATGCTCAGGArC
Pbx3	292	TGGATTGATCGTCCAATCTTACGAACGGCAAGTACTGCGTCTATTTAGTGGAGCCGAGTCTGCAGCATCrC
Pbx3	292	TGTTCTCGGAGAAGGATCTTACGAACGGCAAGTACTGCGTCTATTTAGTGGAGCCGGACGCGTTCTACTrC
Pbx3	292	AAGTCTGTGCAGCACATCTTACGAACGGCAAGTACTGCGTCTATTTAGTGGAGCCAGAGCACACCTTGArC
Pbx3	292	CTCCAGAGGCTGCCGATCTTACGAACGGCAAGTACTGCGTCTATTTAGTGGAGCCAGTTATCTGAAGAArC
Pbx3	292	GCAACTGTGGAACCAATCTTACGAACGGCAAGTACTGCGTCTATTTAGTGGAGCCAAGGCCAAGGAACTrG
Pcp4	293	AAGGCAATGCTCAGGATCTTCAACGAGTTAGACGCTGCGTCTATTTAGTGGAGCCCACAGAACAGCTCArG
Pcp4	293	TTGGCCTGACTCCGCATCTTCAACGAGTTAGACGCTGCGTCTATTTAGTGGAGCCTGTCTCTCACTCATrG
Pcp4	293	CTGCACGCTCTGTCTATCTTCAACGAGTTAGACGCTGCGTCTATTTAGTGGAGCCACTGAATGGCCACArG
Pcp4	293	CAGACATCCGAGAGCATCTTCAACGAGTTAGACGCTGCGTCTATTTAGTGGAGCCCTGTCTGAACGCCTrG
Pcp4	293	ACTAGGACTGTGATCATCTTCAACGAGTTAGACGCTGCGTCTATTTAGTGGAGCCGGAAGCAGCTTCACrC
Pcsk2	294	CACCAGCAGCTGGCTATCTTCCTAACGATCTGTCGTGCGTCTATTTAGTGGAGCCAATCTGTACGCTGTrC
Pcsk2	294	TTATGGTGTAGGCTGATCTTCCTAACGATCTGTCGTGCGTCTATTTAGTGGAGCCCTCTCTAGCTGCCGrC
Pcsk2	294	TATGCTACGCCGACTATCTTCCTAACGATCTGTCGTGCGTCTATTTAGTGGAGCCGCCACCTTGGAGTTrG
Pcsk2	294	AGCCTCATCCAGCTCATCTTCCTAACGATCTGTCGTGCGTCTATTTAGTGGAGCCCAGGCTTCTCTCCArC
Pcsk2	294	GTAGCGGACGAAGTTATCTTCCTAACGATCTGTCGTGCGTCTATTTAGTGGAGCCTTGGACGTGCTCCArG
Pfn2	295	GGCCATCTTCGAGCCCAGTGGAACGTAGGTTAAACTGCGTCTATTTAGTGGAGCCGTAGCTCTGCCAACrC
Pfn2	295	CATCGCACATCAGGTCAGTGGAACGTAGGTTAAACTGCGTCTATTTAGTGGAGCCCCTCCTGGCAGCAGrC
Pfn2	295	CAGTCACCATCAACGCAGTGGAACGTAGGTTAAACTGCGTCTATTTAGTGGAGCCCGGATGTCCATTGTrG
Pfn2	295	TTGTATGTTGGCTCCCAGTGGAACGTAGGTTAAACTGCGTCTATTTAGTGGAGCCCTGCCAACAGCAACrG
Pfn2	295	ACTGTACACCGGCACCAGTGGAACGTAGGTTAAACTGCGTCTATTTAGTGGAGCCCTGATCGAGTTAGArG
Prokr2	296	GCTCTGCAGCTCATCCGAGGAGGAAGTACCTTACATGCGTCTATTTAGTGGAGCCTGGAGTTGCTGCTTrC
Prokr2	296	TCTTCAGTGGCAGGCCGAGGAGGAAGTACCTTACATGCGTCTATTTAGTGGAGCCCTGATACAATCCACrC
Prokr2	296	ATCCTCATCCTCACCCGAGGAGGAAGTACCTTACATGCGTCTATTTAGTGGAGCCCTGTGTCTTGGTCArC
Prokr2	296	CGGCGGCAACGCAGCCGAGGAGGAAGTACCTTACATGCGTCTATTTAGTGGAGCCAGTAGCACTGTCTTrG
Prokr2	296	TAGCCTGAGATGGCCCGAGGAGGAAGTACCTTACATGCGTCTATTTAGTGGAGCCACTGAGGCCAGCTGrC
Prox1	297	CGGAGTACGTTCGACCGTCATGTACCATCAAGTCGTGCGTCTATTTAGTGGAGCCCTCTTCAGCAGCTTrG
Prox1	297	ATGGCCGTGTTCAGCCGTCATGTACCATCAAGTCGTGCGTCTATTTAGTGGAGCCTCCACAACCTGCGArC
Prox1	297	ACAGTCACTGGCTCACGTCATGTACCATCAAGTCGTGCGTCTATTTAGTGGAGCCCATGTGAGCTGTGTrC
Prox1	297	CAGCTGCCAGCGTGCCGTCATGTACCATCAAGTCGTGCGTCTATTTAGTGGAGCCGATCAGGTCCACTArG
Prox1	297	TTCCAGGAATCTCTCCGTCATGTACCATCAAGTCGTGCGTCTATTTAGTGGAGCCCGTGATCTGCGCAArC
Ptprk	298	TGAGAACTGGCCAAGCGTCATTACCACGACTGATATGCGTCTATTTAGTGGAGCCAGTACAGCCACCTGrC
Ptprk	298	CGCCTTGCCTGGATTCGTCATTACCACGACTGATATGCGTCTATTTAGTGGAGCCCAGTCCACTGCAATrG
Ptprk	298	CAGTAAGTCGGCCACCGTCATTACCACGACTGATATGCGTCTATTTAGTGGAGCCGAGGTTAATGTGCTrG
Ptprk	298	TATGCTGCAGTCTTCCGTCATTACCACGACTGATATGCGTCTATTTAGTGGAGCCCCTTGGCAGGCAGGrC
Ptprk	298	TGGCTCAACAGACGACGTCATTACCACGACTGATATGCGTCTATTTAGTGGAGCCAGGTACAACAGCTGrC
Reln	299	CCGAGTGCATTGTCCCGTCATTGAGAATACGTTCGTGCGTCTATTTAGTGGAGCCACACTTGCAGCCATrG
Reln	299	CATGGCCACTGCAGTCGTCATTGAGAATACGTTCGTGCGTCTATTTAGTGGAGCCCCGAGATGCAGTCTrC
Reln	299	GAGCTGACGAGGCTGCGTCATTGAGAATACGTTCGTGCGTCTATTTAGTGGAGCCTCAGTGGAGCATAArG
Reln	299	ATGTCGTGGCTGCCACGTCATTGAGAATACGTTCGTGCGTCTATTTAGTGGAGCCCTGGTCAAGGCCATrC
Reln	299	CCACCAGCGCAGTAGCGTCATTGAGAATACGTTCGTGCGTCTATTTAGTGGAGCCATTGTGGCGTGGCTrG
Rnd2	300	CAGCGGCCACTCTGCCGTCATTTAAGTTAGCGCACTGCGTCTATTTAGTGGAGCCACCACTACGATCTTrG
Rnd2	300	AATGCGGCGCTTGTCCGTCATTTAAGTTAGCGCACTGCGTCTATTTAGTGGAGCCCCACATGTTGAGCTrC
Rnd2	300	CATGTCCAGCTTACACGTCATTTAAGTTAGCGCACTGCGTCTATTTAGTGGAGCCGGCCAGGTCAGTCCrG
Rnd2	300	GACGTAGCTGCCTATCGTCATTTAAGTTAGCGCACTGCGTCTATTTAGTGGAGCCGGCGAGAGTCAGTArC
Rnd2	300	AATTGCTCCTCTGCCCGTCATTTAAGTTAGCGCACTGCGTCTATTTAGTGGAGCCAGCTCCTCCAACCArG
Rorb	301	CATTGCTAATGCTGCAGAGATAACGAACGGTCCTTTGCGTCTATTTAGTGGAGCCTCAGGTTGCTGAGGrC
Rorb	301	GAGTTCTTCCATGGTAGAGATAACGAACGGTCCTTTGCGTCTATTTAGTGGAGCCCCATGCCAGCTGATrG
Rorb	301	CCAGGCTCGGTCTGGAGAGATAACGAACGGTCCTTTGCGTCTATTTAGTGGAGCCTCTTGGTTCGATCArG
Rorb	301	TGCCACAGAGCCTCCAGAGATAACGAACGGTCCTTTGCGTCTATTTAGTGGAGCCTGGATGGCACACTGrC
Rorb	301	CTGCAAGGAACACAGAGAGATAACGAACGGTCCTTTGCGTCTATTTAGTGGAGCCCTCTTCCTCAGTCArG
Rprm	302	TGTTGACCAGGAACAAGAGCATGAAATAGTCGTCCTGCGTCTATTTAGTGGAGCCCCAGCGCCTCGCTArC
Rprm	302	AGGCTGCGCTCGTCGAGAGCATGAAATAGTCGTCCTGCGTCTATTTAGTGGAGCCACACGCATGATGTArC
Rprm	302	ACACATGACTGCGATAGAGCATGAAATAGTCGTCCTGCGTCTATTTAGTGGAGCCAGTGAGCGAGAGCArC
Rprm	302	TCCTTCACTAGGAAGAGAGCATGAAATAGTCGTCCTGCGTCTATTTAGTGGAGCCTTAGACGGCCTCCGrG
Rprm	302	TGTGCGCTGTGTTCTAGAGCATGAAATAGTCGTCCTGCGTCTATTTAGTGGAGCCCCGCAAGCTGGCTCrC
Six3	303	TCAAGATTCAGCGATATACGTCGAACCATCTTACGTGCGTCTATTTAGTGGAGCCCCAACCACGGCCGArG
Six3	303	GACTGACCTGAGAGGATACGTCGAACCATCTTACGTGCGTCTATTTAGTGGAGCCGAGCGGAATACCATrG
Six3	303	ATACATCACATTCCGATACGTCGAACCATCTTACGTGCGTCTATTTAGTGGAGCCGCGGCCTTGGCTATrC
Six3	303	TCGACGCCGAGAATCATACGTCGAACCATCTTACGTGCGTCTATTTAGTGGAGCCACCTCGATCGCCAArG
Six3	303	CGTGAGACTCCTTAGATACGTCGAACCATCTTACGTGCGTCTATTTAGTGGAGCCTGGCTTGCAGCTTGrC
Sox5	304	ACAGCATCGTGGTCACGCTTACGAAGGATTGGTACTGCGTCTATTTAGTGGAGCCTGGATTGCCTTGGTrG
Sox5	304	CGCTTCCGTCAGAATCGCTTACGAAGGATTGGTACTGCGTCTATTTAGTGGAGCCACTCTGAGACTCCArG
Sox5	304	ATGGCCTTGTACTCCCGCTTACGAAGGATTGGTACTGCGTCTATTTAGTGGAGCCCTCCGGTTCCGCATrG
Sox5	304	ACCACAGTCTGTTGGCGCTTACGAAGGATTGGTACTGCGTCTATTTAGTGGAGCCTCAAGTCCTCGGCTrC
Sox5	304	TGTGTACCTGAGTGACGCTTACGAAGGATTGGTACTGCGTCTATTTAGTGGAGCCGCCACTTGTTGGCArC
Sox11	305	CTGCTGCACCATGGTCTCTCGCAATAGCATTACGATGCGTCTATTTAGTGGAGCCTTCCGAGCTCTCGGrC
Sox11	305	CGCCTCAGCAGCTGACTCTCGCAATAGCATTACGATGCGTCTATTTAGTGGAGCCTTGGCCACGCTGTArG
Sox11	305	TCGTCTGCATCCTCGCTCTCGCAATAGCATTACGATGCGTCTATTTAGTGGAGCCAGGTCGAACATGAGrG
Sox11	305	GTCGGAGAAGTTCGCCTCTCGCAATAGCATTACGATGCGTCTATTTAGTGGAGCCATACGTGAACACCArG
Sox11	305	ATCTTCGTCGTCGTCCTCTCGCAATAGCATTACGATGCGTCTATTTAGTGGAGCCTAGCTGCAGCTCGTrC
SST	306	TCTCCTTCAGCCGCTCTCTCGGTAAGTCAGTAGACTGCGTCTATTTAGTGGAGCCACGGCTTCGGTAGCrG
SST	306	GTCCTCAGGCAGCAGCTCTCGGTAAGTCAGTAGACTGCGTCTATTTAGTGGAGCCTCAGTCTAGTCGCArG
SST	306	CAAGAAGTACTTGGCCTCTCGGTAAGTCAGTAGACTGCGTCTATTTAGTGGAGCCGGACAGCAGCTCTGrC
SST	306	ACCTCTGCAGCTCCACTCTCGGTAAGTCAGTAGACTGCGTCTATTTAGTGGAGCCGGTTCGAGTTGGCArG
SST	306	GCAGGACAGCATCTTCTCTCGGTAAGTCAGTAGACTGCGTCTATTTAGTGGAGCCGGCGCACTGGAGACrG
Tbr1	307	AACCTGAACGCTGGCGGTAGCTTAGCAGATAGTCATGCGTCTATTTAGTGGAGCCGCTGCATAGCTCTArG
Tbr1	307	TATACTTGCGCCTTGGGTAGCTTAGCAGATAGTCATGCGTCTATTTAGTGGAGCCGGCCTGTTGCACAGrG
Tbr1	307	GTCGGTGCGCTAACTGGTAGCTTAGCAGATAGTCATGCGTCTATTTAGTGGAGCCACAGCCAGGTTCAArG
Tbr1	307	GACTCGCCTAGGAACGGTAGCTTAGCAGATAGTCATGCGTCTATTTAGTGGAGCCTCGTGTCACTTACTrC
Tbr1	307	CACCACGTGCAGACGGGTAGCTTAGCAGATAGTCATGCGTCTATTTAGTGGAGCCATCCTCATTCACTTrC
Tle4	308	GCTGCTGCTGCCGCATACGTGCTAGGAGATGTAACTGCGTCTATTTAGTGGAGCCGGTGATCTTCCATArG
Tle4	308	ACAGCATCACAACTGTACGTGCTAGGAGATGTAACTGCGTCTATTTAGTGGAGCCAGCCTGCCATGTCTrC
Tle4	308	ACAGCCTGTGTCCATTACGTGCTAGGAGATGTAACTGCGTCTATTTAGTGGAGCCTTCTGGCACAATGGrC
Tle4	308	AGGCAGACCATGTCCTACGTGCTAGGAGATGTAACTGCGTCTATTTAGTGGAGCCTGGTGTCAGAGGCArC
Tle4	308	TACCTACAGCTCCTATACGTGCTAGGAGATGTAACTGCGTCTATTTAGTGGAGCCCAAGCAGTCCTCCTrG
Zfhx3	309	TCCACGTTCATGTGCTCGATCACAGGTTCGTAGAATGCGTCTATTTAGTGGAGCCTCCGAGAGGCTGCGrC
Zfhx3	309	CCTTCAGATCTTCCATCGATCACAGGTTCGTAGAATGCGTCTATTTAGTGGAGCCGGATCTGGACCTGArG
Zfhx3	309	ATGACAACCGGTCTTTCGATCACAGGTTCGTAGAATGCGTCTATTTAGTGGAGCCGGCTGACCAGACCArG
Zfhx3	309	CTACACTGGTCAGACTCGATCACAGGTTCGTAGAATGCGTCTATTTAGTGGAGCCTGAAGGTGTCCGTTrC
Zfhx3	309	GTGCCGTTGTGCCAATCGATCACAGGTTCGTAGAATGCGTCTATTTAGTGGAGCCCTGACAGGTATCTTrG
Cdh13	310	GGCAGGCTGGTGGATTCGATGCACTGATGTCACTATGCGTCTATTTAGTGGAGCCGTCCTCGATGAATTrC
Cdh13	310	ATTGTCAGTAGCCGGTCGATGCACTGATGTCACTATGCGTCTATTTAGTGGAGCCGTACCTCAGGAGAGrC
Cdh13	310	ATGTGGACAGTTGCCTCGATGCACTGATGTCACTATGCGTCTATTTAGTGGAGCCACATCCAGGACTGTrG
Cdh13	310	GCGTGTCGTTCTCACTCGATGCACTGATGTCACTATGCGTCTATTTAGTGGAGCCGGAGTCAAGCTTCArG
Cdh13	310	CCTACGTAATCTCACTCGATGCACTGATGTCACTATGCGTCTATTTAGTGGAGCCGCGTGTGGATCTCTrG
Slc1a3	311	TTCACGCCTTGTTAGACCGTCTTAAAGTTACGACCTGCGTCTATTTAGTGGAGCCGCTCCGTAGACCACrG
Slc1a3	311	CTGCAGTGACCTGCAACCGTCTTAAAGTTACGACCTGCGTCTATTTAGTGGAGCCCCAGGAAGGCATCTrG
Slc1a3	311	ACTGTCACGGTGTACACCGTCTTAAAGTTACGACCTGCGTCTATTTAGTGGAGCCAGGAGGCCGACAATrG
Slc1a3	311	TCTAGGAGTCACTCAACCGTCTTAAAGTTACGACCTGCGTCTATTTAGTGGAGCCGGCTAGAGAGGCCTrG
Slc1a3	311	GTACTGTCAGATGGCACCGTCTTAAAGTTACGACCTGCGTCTATTTAGTGGAGCCAGTCTGAAGCAGCTrG
EOMES	312	GAGCTCAGGCTGTCCAGAGCTTTAACGAGGAAGTCTGCGTCTATTTAGTGGAGCCAGGTAGTAGCGCTCrG
EOMES	312	ACGATGTGCAGCCTCAGAGCTTTAACGAGGAAGTCTGCGTCTATTTAGTGGAGCCTCCTCTGTCACTTCrC
EOMES	312	TGGCACGGTTCTCTCAGAGCTTTAACGAGGAAGTCTGCGTCTATTTAGTGGAGCCGAGGCCGTTGGTCTrG
EOMES	312	TAGTCCAGCTGCCATAGAGCTTTAACGAGGAAGTCTGCGTCTATTTAGTGGAGCCTCTGGATGTCCATGrG
EOMES	312	TTAGCGAAGTGGACAAGAGCTTTAACGAGGAAGTCTGCGTCTATTTAGTGGAGCCGAGGCAGCTGAGTArC
Mef2c	313	GCTTGACTGAAGGACAGAGGGTAACAGAGTATCCTTGCGTCTATTTAGTGGAGCCCAGAGAGTCGCATGrC
Mef2c	313	TGACAGGCGTGTTCCAGAGGGTAACAGAGTATCCTTGCGTCTATTTAGTGGAGCCTGCTTGGATGTTAGrG
Mef2c	313	CTGTTCAACAGTCCTAGAGGGTAACAGAGTATCCTTGCGTCTATTTAGTGGAGCCTCCTGACACACCAGrG
Mef2c	313	ATAGAACGTGACTGGAGAGGGTAACAGAGTATCCTTGCGTCTATTTAGTGGAGCCAGACAGTGCCTGGTrG
Mef2c	313	ATGCCTGCAGTGACCAGAGGGTAACAGAGTATCCTTGCGTCTATTTAGTGGAGCCAGCAATCCAAGCTTrC
Foxj1	134	ACGAATGTGAGGCCT TGCGTCTATTTAGTGGAGCC AGCCTGGAACAGCTATACAC TCGCCTCCTCCGAArC
Foxj1	134	TGAGCCGGAGTGGCC TGCGTCTATTTAGTGGAGCC AGCCTGGAACAGCTATACAC TCAACATCCACAGGrC
Foxj1	134	TGCACGACGATGTGG TGCGTCTATTTAGTGGAGCC AGCCTGGAACAGCTATACAC GCGCGCTTCGAGATrG
Foxj1	134	CGGCCAGGGTGGCAT TGCGTCTATTTAGTGGAGCC AGCCTGGAACAGCTATACAC AGTCCTGCAGGTCArG
Foxj1	134	CGGGCTTAGAGACCA TGCGTCTATTTAGTGGAGCC AGCCTGGAACAGCTATACAC AGGGAAAGGCCCTArG
Plp1	135	TGGTGTAGAAGCCCT TGCGTCTATTTAGTGGAGCC AGCCTTATAGAACCAGCTAC GCCTGACAGCGCCGrG
Plp1	135	ATGAGTTTAAGGACG TGCGTCTATTTAGTGGAGCC AGCCTTATAGAACCAGCTAC TTGGTGCCTCGGCCrC
Plp1	135	TCTTTCTAAGGGCGA TGCGTCTATTTAGTGGAGCC AGCCTTATAGAACCAGCTAC CTGGCGTCAGAGCTrC
Plp1	135	TTAGGTCACAGTCTT TGCGTCTATTTAGTGGAGCC AGCCTTATAGAACCAGCTAC ACCAACTGATGCTCrC
Plp1	135	GAAGCTTATGAACTG TGCGTCTATTTAGTGGAGCC AGCCTTATAGAACCAGCTAC CTCCAGAGCTCTATrG
Lamp5	136	CGGGATAGTCGCGTG TGCGTCTATTTAGTGGAGCC ATATAGAGAAGAGGCTCGCC GGAGGAGGGAGCGCrG
Lamp5	136	TGGCCACAGTGGCCC TGCGTCTATTTAGTGGAGCC ATATAGAGAAGAGGCTCGCC AGCTCCGACTCGTTrG
Lamp5	136	AGAGCTGGCGATGTA TGCGTCTATTTAGTGGAGCC ATATAGAGAAGAGGCTCGCC GGCAGAGAGGTGATrG
Lamp5	136	GCCAGGCACACCTCA TGCGTCTATTTAGTGGAGCC ATATAGAGAAGAGGCTCGCC TAAGCATGGACACArG
Lamp5	136	CAGGGAGCGTGAGGT TGCGTCTATTTAGTGGAGCC ATATAGAGAAGAGGCTCGCC GGGTCTTGCTGCTTrG
Rorb	137	GCGTATGTGCCGCCG TGCGTCTATTTAGTGGAGCC ATATAGTCAACGATGGGACC ATGACGTGCCCGTTrG
Rorb	137	GGAATCTAATCGCCT TGCGTCTATTTAGTGGAGCC ATATAGTCAACGATGGGACC CCAGCTGCTGCCAGrG
Rorb	137	CGAGCTCCACAGCAC TGCGTCTATTTAGTGGAGCC ATATAGTCAACGATGGGACC CCCGGCTAACTTAArC
Rorb	137	GCCAGCATCCCAGTG TGCGTCTATTTAGTGGAGCC ATATAGTCAACGATGGGACC TCTCACCCACTGTGrC
Rorb	137	ATCGGCCTGCCGCCA TGCGTCTATTTAGTGGAGCC ATATAGTCAACGATGGGACC TTGTGGCAATGCAArC
Kcnip2	138	AACTCTCTGCGTGTG TGCGTCTATTTAGTGGAGCC CACGACTAACTAGGGTACAC CTGTACAGGACCTGrC
Kcnip2	138	CTGGCGGTGACAGCC TGCGTCTATTTAGTGGAGCC CACGACTAACTAGGGTACAC GCAGCCCTGTGGAArC
Kcnip2	138	CTGACAGCCGGAGGG TGCGTCTATTTAGTGGAGCC CACGACTAACTAGGGTACAC GGGTCACCAGAACGrG
Kcnip2	138	CGCTGAACGACAAGC TGCGTCTATTTAGTGGAGCC CACGACTAACTAGGGTACAC CTGACTGGGAAGGGrG
Kcnip2	138	ATTCGAATGGATGCC TGCGTCTATTTAGTGGAGCC CACGACTAACTAGGGTACAC GGGAGCCAGGCAAArG
Actb	35	GCGAACTGGTGGCGG TGCGTCTATTTAGTGGAGCC AGATACGGAAATGGACGTTC ATATCGTCATCCATrG
Actb	35	CCGCCTAGAAGCACT TGCGTCTATTTAGTGGAGCC AGATACGGAAATGGACGTTC CAGCTCAGTAACAGrT
Actb	18	ACAGTGGCTGCGCGT TGCGTCTATTTAGTGGAGCC CTAGACAGACTGCGACATAC GGTGGACGCGACTCrG
Actb	18	TCCGCCTAGAAGCAC TGCGTCTATTTAGTGGAGCC CTAGACAGACTGCGACATAC GCAGCTCAGTAACArG
Pgk1	13	ACCTATGATAGTGAT TGCGTCTATTTAGTGGAGCC GGTTGCTACGATGACTCAGT GGCAGTGTCTCCACrC
Pgk1	13	CGGCAGACGTGCGCT TGCGTCTATTTAGTGGAGCC GGTTGCTACGATGACTCAGT AAGAGGAGAACAGCrG
Pgk1	103	TCCATGTTGTTGAGC TGCGTCTATTTAGTGGAGCC ATATAACGATACCACCCGTG AGAGATGTGCCAATrC
Pgk1	103	TGTGGCAGATTCACA TGCGTCTATTTAGTGGAGCC ATATAACGATACCACCCGTG AATCCACCAGCCTTrC
Gapdh	51	ACCACCTTCTTGATG TGCGTCTATTTAGTGGAGCC TCGCGTCTACCTGACTTTAG TCAGATGCCTGCTTrC
Gapdh	51	ACTGTGCCGTTGAAT TGCGTCTATTTAGTGGAGCC TCGCGTCTACCTGACTTTAG CCATTCTCGGCCTTrG
Gapdh	86	ATTGTCATACCAGGA TGCGTCTATTTAGTGGAGCC CACGTACTAAGACCACTAGG GCTGTAGCCGTATTrC
Gapdh	86	CACCAGTGGATGCAG TGCGTCTATTTAGTGGAGCC CACGTACTAAGACCACTAGG CCACAGCCTTGGCArG
Polr2a	93	TCACTGAGAGAGGAG TGCGTCTATTTAGTGGAGCC GGTGCTCTACGAGTCTGATA TCACCACAGCAGGTrC
Polr2a	93	GACTCAATGCATCGC TGCGTCTATTTAGTGGAGCC GGTGCTCTACGAGTCTGATA TCTGTCAGCATGTTrG
Polr2a	56	TAAGATGGAGAGGTT TGCGTCTATTTAGTGGAGCC AACCGTCTAAACCATACGTG GGACTGGTTGGAGArG
Polr2a	56	CGAGCCTGCTGAGGT TGCGTCTATTTAGTGGAGCC AACCGTCTAAACCATACGTG GGAGATATGGACCArG
