# Supplementary material for: Open-source, high-throughput targeted in situ transcriptomics for developmental and tissue biology
Source: Development. 2024 Aug 29;151(16):dev202448. doi: 10.1242/dev.202448 (PMC11385644; doi:10.1242/dev.202448)
Supplement: Table S2. — Chimeric PLP sequences for all G. gallus experiments with the corresponding LbarIDs. [file develop-151-202448-TableS2.xlsx]

## Sheet: dRNA PLPs (gallus)
Gene	LbarID	sequence
GAD1_1	201	TTCGACGCAGGCATGCGTATTATATGCAAGGTCGCTGCGTCTATTTAGTGGAGCCCGCCGGCTGAGCTArC
GAD1_2	201	AATCGCGCGGCGGAACGTATTATATGCAAGGTCGCTGCGTCTATTTAGTGGAGCCCGACGTCGGAATACrC
GAD1_3	201	AGTCGTAGGTTGTGGCGTATTATATGCAAGGTCGCTGCGTCTATTTAGTGGAGCCCCACGCCGCACCACrG
GAD1_4	201	AGGACTGCCGCTCCTCGTATTATATGCAAGGTCGCTGCGTCTATTTAGTGGAGCCCCAGCAGGTTCTTGrG
GAD1_5	201	TGTCTCGGTGCGGCGCGTATTATATGCAAGGTCGCTGCGTCTATTTAGTGGAGCCCAGGTTGGAGAAGTrC
GAPDH_1	202	ATAGTGATGGCGTGCGACTGTAGAGAGACGATCCATGCGTCTATTTAGTGGAGCCTCACGCTCCTGGAArG
GAPDH_2	202	GTGGTGAAGACACCAGACTGTAGAGAGACGATCCATGCGTCTATTTAGTGGAGCCCCAGCCTTCTCCATrG
GAPDH_3	202	ATCTCTCCACAGCTTGACTGTAGAGAGACGATCCATGCGTCTATTTAGTGGAGCCGGCAGCACCTCTGCrC
GAPDH_4	202	GAGACAACCTGGTCCGACTGTAGAGAGACGATCCATGCGTCTATTTAGTGGAGCCCCATTGAAGTCACArG
GAPDH_5	202	AGCGGTGGTGAAGAGGACTGTAGAGAGACGATCCATGCGTCTATTTAGTGGAGCCCAGGATGCAGAACTrG
RPL7_1	203	CCATGATCGGCGCCGGACTTACACTTACGTCCGAATGCGTCTATTTAGTGGAGCCTTGCCTCCTTGTCCrG
RPL7_2	203	GCCTCTTCAGGAGGCGACTTACACTTACGTCCGAATGCGTCTATTTAGTGGAGCCCTGCATAAGCCTGTrC
RPL7_3	203	TGTCTGTACATGTGTGACTTACACTTACGTCCGAATGCGTCTATTTAGTGGAGCCGCCATGCGGATCTCrC
RPL7_4	203	TGTAACACCTTCCGGGACTTACACTTACGTCCGAATGCGTCTATTTAGTGGAGCCCGCAGGCGAAGAAGrC
SLC15A2_1	204	AAGGCGATGCTCAGGGTAGCGACATTGAGTTAGCATGCGTCTATTTAGTGGAGCCTCGTTCACCACAATrG
SLC15A2_2	204	ATACACAATGGAGAGGTAGCGACATTGAGTTAGCATGCGTCTATTTAGTGGAGCCCAGATGGCCGACCArC
SLC15A2_3	204	AACACAACAAGCGCCGTAGCGACATTGAGTTAGCATGCGTCTATTTAGTGGAGCCCCACTTCCAGCTATrG
SLC15A2_4	204	ATGAAGCGAAGGCTCGTAGCGACATTGAGTTAGCATGCGTCTATTTAGTGGAGCCCCTTGATGTTGCAGrG
SLC15A2_5	204	CCTGCTTGCAGCACCGTAGCGACATTGAGTTAGCATGCGTCTATTTAGTGGAGCCACTGTGAGCAGCCArG
SLC17A6_1	205	TCTGCTCTGGATAGGTAGTCGTGAGATAGCGATTCTGCGTCTATTTAGTGGAGCCCTCGCTGGATTCTGrC
SLC17A6_2	205	TCTAGGACTCTGTAGTAGTCGTGAGATAGCGATTCTGCGTCTATTTAGTGGAGCCGGCTTCTGCCTCTTrC
SLC17A6_3	205	CACGATGGCCACTCCTAGTCGTGAGATAGCGATTCTGCGTCTATTTAGTGGAGCCGTTATTGACCATGTrC
SLC17A6_4	205	TATCAACATGTTGAGTAGTCGTGAGATAGCGATTCTGCGTCTATTTAGTGGAGCCCCTGGCTGCGGATGrG
SLC17A6_5	205	GTTGGCACTCTCTCCTAGTCGTGAGATAGCGATTCTGCGTCTATTTAGTGGAGCCCATTGCACCTAGTArG
TBR1_1	206	TCTGCACCGCAGCAATCTGTCGTACTGCTATCAGGTGCGTCTATTTAGTGGAGCCCTCCAGCTGCATCGrC
TBR1_2	206	ACAGGTAGACCTGCGTCTGTCGTACTGCTATCAGGTGCGTCTATTTAGTGGAGCCAGAGCGGCCTGTTGrC
TBR1_3	206	GCCATGGCGTAGCGGTCTGTCGTACTGCTATCAGGTGCGTCTATTTAGTGGAGCCTGGAGGAAGGAGCCrG
TBR1_4	206	TGCGAATAGAAGCCGTCTGTCGTACTGCTATCAGGTGCGTCTATTTAGTGGAGCCGGCCGCGCCTAGCTrG
TBR1_5	206	ACAGCCGGAGGTGCGTCTGTCGTACTGCTATCAGGTGCGTCTATTTAGTGGAGCCCCGCTCCGCCGTGGrC
DBX1-LEUTX	207	TGCGGCAAGGTGAGGAAGTTCGCAAACGTGTAGACTGCGTCTATTTAGTGGAGCCGCGGATTGCAGCGArC
DBX1-LEUTX	207	AGGTCTTCCACCAGGAAGTTCGCAAACGTGTAGACTGCGTCTATTTAGTGGAGCCCGGCTGATCCGGATrC
DBX1-LEUTX	207	CCGCCGTGCAGCCGGAAGTTCGCAAACGTGTAGACTGCGTCTATTTAGTGGAGCCAGCAGATCCTCCTGrG
DBX1-LEUTX	207	GCGCGGCTTACCGCGAAGTTCGCAAACGTGTAGACTGCGTCTATTTAGTGGAGCCGCGCAGCATGCCACrG
DBX1-LEUTX	207	AGGAGAGGAGCTCTCAAGTTCGCAAACGTGTAGACTGCGTCTATTTAGTGGAGCCCTCTGCAGCCACCArG
DMBX1	208	CGCTGCCTCCGCGCCACGTCTGAACACTCATTACGTGCGTCTATTTAGTGGAGCCTCCGCGTTGCCTCCrG
DMBX1	208	TTGTACATGGCGCTCACGTCTGAACACTCATTACGTGCGTCTATTTAGTGGAGCCGCCTGCTGGTGCAGrG
DMBX1	208	TGGAGGCTACGCTGCACGTCTGAACACTCATTACGTGCGTCTATTTAGTGGAGCCTGCAGCTGCTCCTTrC
DMBX1	208	AGGCGGAAGAGGCTCACGTCTGAACACTCATTACGTGCGTCTATTTAGTGGAGCCCGGAATTGCTCCTGrC
DMBX1	208	TGGAGGCCTGCAGGAACGTCTGAACACTCATTACGTGCGTCTATTTAGTGGAGCCGGCTTGGAAGAGAGrC
MEIS2	209	CGTGTAGCGGCGGCCAGGTCATAACAGTTGAGACGTGCGTCTATTTAGTGGAGCCCGTAGTGCTGTCCGrG
MEIS2	209	GTTGACAGCGGAGCCAGGTCATAACAGTTGAGACGTGCGTCTATTTAGTGGAGCCCCGCTTCAGAGCGTrC
MEIS2	209	AGCTCGCACTTCTCAAGGTCATAACAGTTGAGACGTGCGTCTATTTAGTGGAGCCGGCGTGCAGGTCGCrC
MEIS2	209	CTTGGCGAAGACGGCAGGTCATAACAGTTGAGACGTGCGTCTATTTAGTGGAGCCTTCAGCGCGGACCTrG
MEIS2	209	TGCGTTGAGGTTGCAAGGTCATAACAGTTGAGACGTGCGTCTATTTAGTGGAGCCGGTGTGCCTGCCGArG
NRP1	210	TCGCACTTCTGGCTGAGGTCATGCAAGTAACGATCTGCGTCTATTTAGTGGAGCCGCCTGGATCAGCCArC
NRP1	210	TCGAAGTGCGGATTGAGGTCATGCAAGTAACGATCTGCGTCTATTTAGTGGAGCCTCGCGGTCCTCCAGrG
NRP1	210	TGACAGTTCGCCTGGAGGTCATGCAAGTAACGATCTGCGTCTATTTAGTGGAGCCCCACCTGTGCCACTrG
NRP1	210	CTCTGCGACACGCTGAGGTCATGCAAGTAACGATCTGCGTCTATTTAGTGGAGCCTCTTCTGATACACTrG
NRP1	210	GCACAGTACAGGACAAGGTCATGCAAGTAACGATCTGCGTCTATTTAGTGGAGCCCCATTGTGCCAGCArG
PAX7	211	AGCCATCTCCACGATATCTCCATAACCGTGATCGATGCGTCTATTTAGTGGAGCCCCGGATGCCGTGGTrG
PAX7	211	TCCTTCAGCAGCCTGATCTCCATAACCGTGATCGATGCGTCTATTTAGTGGAGCCCGGTCGCAGTGTCCrG
PAX7	211	CGCTGCTTCCTCTTCATCTCCATAACCGTGATCGATGCGTCTATTTAGTGGAGCCGTGGTCCGGCTGCGrG
PAX7	211	GAGTCGGCTGCAGCGATCTCCATAACCGTGATCGATGCGTCTATTTAGTGGAGCCCCATAGGCAGAGCTrG
PAX7	211	GCTGCGTGGACAGGCATCTCCATAACCGTGATCGATGCGTCTATTTAGTGGAGCCCCAGCTTCATCCTGrC
SV2A	212	ACGCACCGAGCGCTGATCTCGACACAAGCTAATCGTGCGTCTATTTAGTGGAGCCTGCAGCCTCCGCCArC
SV2A	212	GCTGCGAGGAGGAAGATCTCGACACAAGCTAATCGTGCGTCTATTTAGTGGAGCCTCCGCTCCAGCGCCrG
SV2A	212	ACCATCCAGGCCTCGATCTCGACACAAGCTAATCGTGCGTCTATTTAGTGGAGCCTGCACCTGCTTCAGrC
SV2A	212	CAGAGAGCGTTGAGGATCTCGACACAAGCTAATCGTGCGTCTATTTAGTGGAGCCACGGCCGCCAGCTTrG
SV2A	212	CCAGCTCCTCCTTGTATCTCGACACAAGCTAATCGTGCGTCTATTTAGTGGAGCCGCTCGTACTGCTGCrG
MAP2	213	TGGTGCCTTGGCTTCATCTCGCTAACCTCTGAGTATGCGTCTATTTAGTGGAGCCACCCGAAGTCCAGTrG
MAP2	213	TACTGAAGAAGAGAGATCTCGCTAACCTCTGAGTATGCGTCTATTTAGTGGAGCCCCGGGTGGTCCGTCrG
MAP2	213	TTGTGGTGGATGTTCATCTCGCTAACCTCTGAGTATGCGTCTATTTAGTGGAGCCCGTCCACCTCCTGGrC
MAP2	213	CAGTGTACCTGCTGGATCTCGCTAACCTCTGAGTATGCGTCTATTTAGTGGAGCCCGGGTCTCAGACACrC
MAP2	213	CTGGAGTTGCAGCGGATCTCGCTAACCTCTGAGTATGCGTCTATTTAGTGGAGCCCTGCAGTGGGAATTrG
ADARB2	214	GCGATGCTCTTCTCCCAGGTGCTAAGACTCTGTAATGCGTCTATTTAGTGGAGCCCAACGGCACCGCGCrC
ADARB2	214	AGACGTACCGCAGGCCAGGTGCTAAGACTCTGTAATGCGTCTATTTAGTGGAGCCCGGTCTCCGACAGGrC
ADARB2	214	TTATGGCACCGCACCCAGGTGCTAAGACTCTGTAATGCGTCTATTTAGTGGAGCCCACGTCTGAGCTGCrG
ADARB2	214	CTGCTAACGCCTCAGCAGGTGCTAAGACTCTGTAATGCGTCTATTTAGTGGAGCCGATCAGCCAGGTGGrC
ADARB2	214	ACTCTGCTCCTGCCACAGGTGCTAAGACTCTGTAATGCGTCTATTTAGTGGAGCCGGACCTGGCCAGAArC
ALCAM	215	TTGCGTCCATCATGCCAGTAACGGTTCTACAAGGATGCGTCTATTTAGTGGAGCCGCACAGTGATGGTGrG
ALCAM	215	TAGGCTATGAGTGTTCAGTAACGGTTCTACAAGGATGCGTCTATTTAGTGGAGCCGCCACCATCTGCACrG
ALCAM	215	AGGAGCGACTCCGCACAGTAACGGTTCTACAAGGATGCGTCTATTTAGTGGAGCCTCTCGGCGCGCGGCrG
ALCAM	215	TTCTCTCCTCGCGCGCAGTAACGGTTCTACAAGGATGCGTCTATTTAGTGGAGCCGAGCGCGGAGGCAArC
ATP2B1	216	TCGCTCAGCGTGATCCGTCAAGTATCTCACACGAGTGCGTCTATTTAGTGGAGCCACCACGACGTAATTrC
ATP2B1	216	GTACAGTGATGCCTGCGTCAAGTATCTCACACGAGTGCGTCTATTTAGTGGAGCCCACCAGTGACCATArC
ATP2B1	216	AAGACCTTCTGGTACCGTCAAGTATCTCACACGAGTGCGTCTATTTAGTGGAGCCGGTGACTGCAAGCGrG
ATP2B1	216	CTTCCATCACATGAGCGTCAAGTATCTCACACGAGTGCGTCTATTTAGTGGAGCCCCATCCTTCCAGAGrC
ATP2B1	216	CAAGAGTGACTCCAACGTCAAGTATCTCACACGAGTGCGTCTATTTAGTGGAGCCGAGAACGGAGCTCTrG
BCL11A	217	TGCAGTGTTGCGTCCGACTTATACGTCATGCGACCTGCGTCTATTTAGTGGAGCCATCCATTCACAGCGrC
BCL11A	217	GTGCTGCAAGAGGAAGACTTATACGTCATGCGACCTGCGTCTATTTAGTGGAGCCGTGCGTGTTCTGTGrC
BCL11A	217	AGGCGTGGTCACACAGACTTATACGTCATGCGACCTGCGTCTATTTAGTGGAGCCTGCTGGCCTGAGTGrC
BCL11A	217	GGTCGGACTCACCAGGACTTATACGTCATGCGACCTGCGTCTATTTAGTGGAGCCCACCGTCGTCAATGrC
BCL11A	217	GGTCCTGTCCGTAGAGACTTATACGTCATGCGACCTGCGTCTATTTAGTGGAGCCCTCTTCAGTGCTATrC
BCL11B	218	AGAGCTGCACTGGTCGCGTTTAATGTGAGCTACGATGCGTCTATTTAGTGGAGCCACTGGCATCGCCTGrG
BCL11B	218	GTGATGACGGATGTGGCGTTTAATGTGAGCTACGATGCGTCTATTTAGTGGAGCCGCGCGGAGAGGTGArC
BCL11B	218	ATAAGGTTGCTCTGGGCGTTTAATGTGAGCTACGATGCGTCTATTTAGTGGAGCCCTACGCCGGTGGACrG
BCL11B	218	CTTGATGCCGCGTACGCGTTTAATGTGAGCTACGATGCGTCTATTTAGTGGAGCCTCCTTCATGAAGTGrC
BCL11B	218	ACATCTTAGACTCAGGCGTTTAATGTGAGCTACGATGCGTCTATTTAGTGGAGCCGAGAGGCACGCACArG
BHLHE23	219	TTGTCGCTGCAGTGTGTGTTTATACGTTGAGCACGTGCGTCTATTTAGTGGAGCCGGCAGAAGTCAAGGrC
BHLHE23	219	TGTGCTAGAGCAGCCGTGTTTATACGTTGAGCACGTGCGTCTATTTAGTGGAGCCCTGTGAGCTAAGTTrC
BHLHE23	219	AGTTCAGCAGTACTTGTGTTTATACGTTGAGCACGTGCGTCTATTTAGTGGAGCCAGCCAGTCAGCTCGrG
BHLHE23	219	ACACACTGCAAGTCCGTGTTTATACGTTGAGCACGTGCGTCTATTTAGTGGAGCCCAGCTCCATCCGAGrC
BHLHE23	219	TAGGATCAAGCTGCAGTGTTTATACGTTGAGCACGTGCGTCTATTTAGTGGAGCCAACCACACGCAGGTrC
CCK	220	CCGTACATCGCTTCCGTGTTTGACTAGCGTCTACCTGCGTCTATTTAGTGGAGCCCAGATGCAGATGCCrG
CCK	220	GAGCTCAGCAGCCACGTGTTTGACTAGCGTCTACCTGCGTCTATTTAGTGGAGCCTGTCAGGCTCTGCTrG
CCK	220	CACTGCGGCGTCCAAGTGTTTGACTAGCGTCTACCTGCGTCTATTTAGTGGAGCCACTCGTATTCTTCArG
CCK	220	TTGGCCAGCAGCGCGGTGTTTGACTAGCGTCTACCTGCGTCTATTTAGTGGAGCCGCTTGCTGCAGGTArC
CCK	220	CGCAGCGAGGAGCACGTGTTTGACTAGCGTCTACCTGCGTCTATTTAGTGGAGCCGGAGCTCACCGACArG
CD47	221	GTCAGCAACCACATGGTTAATTCATCTAGCGCGACTGCGTCTATTTAGTGGAGCCAGGAGCGCTCCGACrG
CD47	221	AAGGACAGGCTGAGAGTTAATTCATCTAGCGCGACTGCGTCTATTTAGTGGAGCCCAGACAGAAGGACTrG
CD47	221	TGAGCTGCTGCTCAAGTTAATTCATCTAGCGCGACTGCGTCTATTTAGTGGAGCCTTAGGCTCCAAGAGrC
CD47	221	AGCCTTGGAGCCTGCGTTAATTCATCTAGCGCGACTGCGTCTATTTAGTGGAGCCGAACTGTCTGCACTrG
CD47	221	GCAGGCTGTACACAGGTTAATTCATCTAGCGCGACTGCGTCTATTTAGTGGAGCCGGAGCAACTGATTCrG
CHL1	222	CAGTCACCGCAGCTGTCTGTTCAGTATCCAGTCACTGCGTCTATTTAGTGGAGCCAGGATGGATTCTCArG
CHL1	222	GTAGGTTCCTTCATCTCTGTTCAGTATCCAGTCACTGCGTCTATTTAGTGGAGCCGCTTGCTGTGCACTrG
CHL1	222	CAGGTCTTCTGGTGGTCTGTTCAGTATCCAGTCACTGCGTCTATTTAGTGGAGCCATGTTCTGAGAGCTrG
CHL1	222	GGAATTCGCTGAAGGTCTGTTCAGTATCCAGTCACTGCGTCTATTTAGTGGAGCCCCAGCACAGCCAAGrC
CHL1	222	AATGGCACACATCAGTCTGTTCAGTATCCAGTCACTGCGTCTATTTAGTGGAGCCCAGAGTGAGCAAGGrC
CNR1	223	CAGGCTGCCTATGAATCTGTTGAGAGCTGAGTCTATGCGTCTATTTAGTGGAGCCGAGGTCGGCCACAGrC
CNR1	223	TGTCTGTGGAGACAGTCTGTTGAGAGCTGAGTCTATGCGTCTATTTAGTGGAGCCATGCTTCAGCAGTCrG
CNR1	223	ATGCTGTCTTCAGTGTCTGTTGAGAGCTGAGTCTATGCGTCTATTTAGTGGAGCCCGCGGAACCAGACArC
CNR1	223	TGCACTACAACTTCCTCTGTTGAGAGCTGAGTCTATGCGTCTATTTAGTGGAGCCCCAGCTGCTCTGGCrC
CNR1	223	CAACAGACACACTACTCTGTTGAGAGCTGAGTCTATGCGTCTATTTAGTGGAGCCGCGCTGTCTATCTCrG
CRABP1	224	AAGTTAGGCATGGCGAATAACATAACGCCCTGTCGTGCGTCTATTTAGTGGAGCCTTCCAGGTGCCGGCrG
CRABP1	224	CATGGCGTTGACACCAATAACATAACGCCCTGTCGTGCGTCTATTTAGTGGAGCCCGCCACCTTCCTGArG
CRABP1	224	TCCTCGAAGCTCTCCAATAACATAACGCCCTGTCGTGCGTCTATTTAGTGGAGCCCCATCCACCGTCTCrC
DACH2	225	GGCAGGCAGATCAGCAATACACTAAAGCTCGGTCCTGCGTCTATTTAGTGGAGCCAGGTCGAAGACCTGrC
DACH2	225	CGCTTCAGCTTGGTGAATACACTAAAGCTCGGTCCTGCGTCTATTTAGTGGAGCCGGCGATATATCCAGrC
DACH2	225	GACTGTCCTGACAGGAATACACTAAAGCTCGGTCCTGCGTCTATTTAGTGGAGCCGCACTTCCAAGGCTrC
DACH2	225	CAGCCAGTTGGACTTAATACACTAAAGCTCGGTCCTGCGTCTATTTAGTGGAGCCGAGGCAAGGCCTGTrC
DACH2	225	GTCACCTGATGTGGCAATACACTAAAGCTCGGTCCTGCGTCTATTTAGTGGAGCCTAACATCCTGAGACrC
DLX1	226	TCTTCAGCGTGCCTTACGTGAACAATTCCACACTGTGCGTCTATTTAGTGGAGCCTGTGTGTGTGCTCTrC
DLX1	226	TGTACGCGCTGTCGGACGTGAACAATTCCACACTGTGCGTCTATTTAGTGGAGCCAGGACGAAGCTGTGrC
DLX1	226	AGAGCCTGCAGCTGCACGTGAACAATTCCACACTGTGCGTCTATTTAGTGGAGCCTGGAACCTCCTGTTrC
DLX1	226	CTCACCGAGTTCACAACGTGAACAATTCCACACTGTGCGTCTATTTAGTGGAGCCTTGCCGGAGTGGCTrG
DLX1	226	GCTGCTGCATAGCTTACGTGAACAATTCCACACTGTGCGTCTATTTAGTGGAGCCCTCACATAAGCTGCrG
DLX2	227	CCGTGCTGCTGATAGACGTGCCTAAAGTGTACTACTGCGTCTATTTAGTGGAGCCTGCGGCTTGTGCAGrG
DLX2	227	TTCTCGGAGTCGTTGACGTGCCTAAAGTGTACTACTGCGTCTATTTAGTGGAGCCGGCTCGCACTCCTCrC
DLX2	227	CTGGAGTAGATGGTGACGTGCCTAAAGTGTACTACTGCGTCTATTTAGTGGAGCCGCCGCCAGCTGGAArG
DLX2	227	TGCGTCTTCTGGAAGACGTGCCTAAAGTGTACTACTGCGTCTATTTAGTGGAGCCGGCAGCGCCAGGTArC
DLX2	227	TTCCACATCTTCTTGACGTGCCTAAAGTGTACTACTGCGTCTATTTAGTGGAGCCGGCAGCTCGCCGCTrC
DLX5	228	TAGCCGAGGACTCGGAGGTCGTTAAGAGGCAATACTGCGTCTATTTAGTGGAGCCAGTAGTCGGAATCCrG
DLX5	228	TAGGCGAGCAGTAGCAGGTCGTTAAGAGGCAATACTGCGTCTATTTAGTGGAGCCCGTAGGAAGCCGAGrG
DLX5	228	CCGTACTGGTACTGGAGGTCGTTAAGAGGCAATACTGCGTCTATTTAGTGGAGCCGCGGAGCCGTTCATrG
DLX5	228	CTCTGCAACGCCGCCAGGTCGTTAAGAGGCAATACTGCGTCTATTTAGTGGAGCCGTCTTCTGGAACCTrC
DLX5	228	AGTGTCCACAGCTGAAGGTCGTTAAGAGGCAATACTGCGTCTATTTAGTGGAGCCGAAGGCACCATTGArC
ERBB4	229	TGCCAGCACACACTGAGGTCTTGACAATAAGGACGTGCGTCTATTTAGTGGAGCCTCAGCTTGTTCTCTrG
ERBB4	229	AGCTGGAATCCACCAAGGTCTTGACAATAAGGACGTGCGTCTATTTAGTGGAGCCATGCACGGACACAArG
ERBB4	229	TGCAGTGGTCAGGCCAGGTCTTGACAATAAGGACGTGCGTCTATTTAGTGGAGCCAATGGAAGCACTTCrG
ERBB4	229	AGCTGAGTGACGAGCAGGTCTTGACAATAAGGACGTGCGTCTATTTAGTGGAGCCCAGCCATGAGGCATrC
ERBB4	229	GAGCTCTGTACGGCAAGGTCTTGACAATAAGGACGTGCGTCTATTTAGTGGAGCCGGATGATGCAGCCArG
FABP7	230	TTCCACGTCGCGCAGATCTCTACAACCGCTATGAGTGCGTCTATTTAGTGGAGCCTGGCTGTCCGCCAGrC
FABP7	230	AGCCACCACATCACCATCTCTACAACCGCTATGAGTGCGTCTATTTAGTGGAGCCCTCATAGTGGCGAArC
ITGB1BP3	231	CGCGGCCGACAGCCGATCTGACTAACGATGATGCCTGCGTCTATTTAGTGGAGCCTGATGATCTTCATGrG
ITGB1BP3	231	ACCACGCTGCAGTTGATCTGACTAACGATGATGCCTGCGTCTATTTAGTGGAGCCAAGTCGTCCTGGTGrC
ITGB1BP3	231	CAGTCAGGTAGACAGATCTGACTAACGATGATGCCTGCGTCTATTTAGTGGAGCCCTGGAACTTCAGTGrG
ITGB1BP3	231	CGCCGGAGCGCTCCGATCTGACTAACGATGATGCCTGCGTCTATTTAGTGGAGCCTGCCGGTGCGCGCCrG
ITGB1BP3	231	CCGCCTACGTGCCTGATCTGACTAACGATGATGCCTGCGTCTATTTAGTGGAGCCGGTTGCCGGTAGCGrG
KCNH5	232	CTTAGCAGCTGGATACAGTACACATAAGTAGCGCGTGCGTCTATTTAGTGGAGCCGCAGCCATCCTGCTrG
KCNH5	232	CAGGCTAGCACCAGCCAGTACACATAAGTAGCGCGTGCGTCTATTTAGTGGAGCCAGCATGATTAGCAArG
KCNH5	232	CCTTGCAACAGTAGGCAGTACACATAAGTAGCGCGTGCGTCTATTTAGTGGAGCCGCCTGAATCCACCTrG
KCNH5	232	GTAGTAAGAGCTGGCCAGTACACATAAGTAGCGCGTGCGTCTATTTAGTGGAGCCGAGCACCAAGAGGCrG
KCNH5	232	AGGAATGACAGAACCCAGTACACATAAGTAGCGCGTGCGTCTATTTAGTGGAGCCCACGTGGCAATGTCrC
LUZP2	233	GGATCCTCAGATAGCCGAGATGTACGCACAAGATCTGCGTCTATTTAGTGGAGCCCCGCCTGCTAGGTGrC
LUZP2	233	AGCGTGCTGCCTCCACGAGATGTACGCACAAGATCTGCGTCTATTTAGTGGAGCCTTGAGGCGATCAGTrC
LUZP2	233	AGCGATCCTCTTCGCCGAGATGTACGCACAAGATCTGCGTCTATTTAGTGGAGCCTTCGTTCTGTTCCTrC
LUZP2	233	TTAGCCGTTGTGCCTCGAGATGTACGCACAAGATCTGCGTCTATTTAGTGGAGCCTCTGCTCCAGATCTrG
LUZP2	233	CTGCAAGCTTGTCTCCGAGATGTACGCACAAGATCTGCGTCTATTTAGTGGAGCCGTTGCGCAACATCTrG
NEFM	234	TAATGCACCTTCTCGCGAGATTACAATTCACGAGCTGCGTCTATTTAGTGGAGCCTTCTGCTGCTCCAGrG
NEFM	234	TGGCACTCCAGCTGACGAGATTACAATTCACGAGCTGCGTCTATTTAGTGGAGCCATGTTGTGGTCGGArC
NEFM	234	CAGAGAAGGCACTGACGAGATTACAATTCACGAGCTGCGTCTATTTAGTGGAGCCGTCCAGTGATGCTTrC
NEFM	234	TCCTCCACCACAGCCCGAGATTACAATTCACGAGCTGCGTCTATTTAGTGGAGCCGTGACAGTGATGCTrC
NEFM	234	CTCCACCTTCTGAGTCGAGATTACAATTCACGAGCTGCGTCTATTTAGTGGAGCCGCTCTCTTCGTGTTrC
NEUROD6	235	TCTTGCCAATTCGCACGAGCAATACATACATCTGCTGCGTCTATTTAGTGGAGCCTGAGCAGGTCAGGCrC
NEUROD6	235	GTTGGCTTCTTGTCGCGAGCAATACATACATCTGCTGCGTCTATTTAGTGGAGCCGTTCCTCTCACGCGrC
NEUROD6	235	TCATACGCACTGCAGCGAGCAATACATACATCTGCTGCGTCTATTTAGTGGAGCCCTCTCGTAGAAGGArC
NEUROD6	235	GCTGCGCAGATGTAACGAGCAATACATACATCTGCTGCGTCTATTTAGTGGAGCCCATGGTGAGAGACTrG
NEUROD6	235	TGCATATTGCAAGCCCGAGCAATACATACATCTGCTGCGTCTATTTAGTGGAGCCCTGCTCTCTCACCTrC
NFIX	236	ATCCTCTTCTCGTGCGAGACAGGAGTGACTACATTTGCGTCTATTTAGTGGAGCCTCCTCCTCCTTGGArC
NFIX	236	ACGCCGATGTGATGGGAGACAGGAGTGACTACATTTGCGTCTATTTAGTGGAGCCAGCTCCTTGATGGTrG
NFIX	236	CCAGCGAGAAGTTGGGAGACAGGAGTGACTACATTTGCGTCTATTTAGTGGAGCCGGCTCTCCAGGTCArG
NFIX	236	TGCACGAAGTCCTTGGAGACAGGAGTGACTACATTTGCGTCTATTTAGTGGAGCCTCGGCGCAGACGAArC
NFIX	236	TCAGAGGAACCACGAGAGACAGGAGTGACTACATTTGCGTCTATTTAGTGGAGCCTTCGGCCAGGAACCrG
NHLH1	237	ACTTCAGAGTGCTTCGCGTTTCTAATGTCCACTACTGCGTCTATTTAGTGGAGCCCGGCGTCTCTGCACrG
NHLH1	237	CTTCTTCACCGCCTCGCGTTTCTAATGTCCACTACTGCGTCTATTTAGTGGAGCCCAGGTGCTGCAGGTrC
NHLH1	237	CAGCACGTGGTTCAGGCGTTTCTAATGTCCACTACTGCGTCTATTTAGTGGAGCCGGCGGCTCAGACATrC
NHLH1	237	TGTAGTGTGGCCGGAGCGTTTCTAATGTCCACTACTGCGTCTATTTAGTGGAGCCTGCAGCTGTCCATGrG
NHLH1	237	AACAGCCAAGACGAAGCGTTTCTAATGTCCACTACTGCGTCTATTTAGTGGAGCCTCCTCACACAGTCCrG
NPY	238	AGCGGAGCGGCTCTGGCTACCACCTACGTGTATATTGCGTCTATTTAGTGGAGCCCATGGCGGCGGCTGrC
NPY	238	CCATGTCCTCTGCGGGCTACCACCTACGTGTATATTGCGTCTATTTAGTGGAGCCCCGAGTAGTATCTGrG
NPY	238	AGGTTGATGTAGTGCGCTACCACCTACGTGTATATTGCGTCTATTTAGTGGAGCCCTCTGCCTGGTGATrG
NR2F2	239	TGCTGCTGCTTGTCCGTTACGCGAGAGGTCATTACTGCGTCTATTTAGTGGAGCCTCAATGTGCTGCTGrC
NR2F2	239	ATTGCGGTGGTGCTGGTTACGCGAGAGGTCATTACTGCGTCTATTTAGTGGAGCCGCAGTACTGACACTrG
NR2F2	239	CGAGCTGCCAGTTCGGTTACGCGAGAGGTCATTACTGCGTCTATTTAGTGGAGCCGCGCTGAAGAGCATrC
NR2F2	239	AACAACTCGCTCCAGGTTACGCGAGAGGTCATTACTGCGTCTATTTAGTGGAGCCGCGGCGTTGAGCACrG
NR2F2	239	CACAGGCATCTGAGGGTTACGCGAGAGGTCATTACTGCGTCTATTTAGTGGAGCCCTACATCAGAGAGArC
NRN1	240	AAGTTCCGAGCAGCGTAGTGCAGATGACGTTAGTCTGCGTCTATTTAGTGGAGCCATAGGCATTGCCAArC
NRN1	240	AGCTGTGAGAGTGCATAGTGCAGATGACGTTAGTCTGCGTCTATTTAGTGGAGCCCTGGCAATCCGTGArG
NRN1	240	GCACAGTTCGAACAATAGTGCAGATGACGTTAGTCTGCGTCTATTTAGTGGAGCCACCGCTGCCGCCTCrC
NRN1	240	CACCGTCACCAACCATAGTGCAGATGACGTTAGTCTGCGTCTATTTAGTGGAGCCACCATCAGCCACCGrC
NRN1	240	GACAGATGAAGCTGTTAGTGCAGATGACGTTAGTCTGCGTCTATTTAGTGGAGCCCAAGCGACCGTGGArG
NRP2	241	CATCTCGGATCTCAATAGTTATACTGTACGTGGCCTGCGTCTATTTAGTGGAGCCCTGCTTCGCTGTCTrC
NRP2	241	TGCCAGACTCCATCCTAGTTATACTGTACGTGGCCTGCGTCTATTTAGTGGAGCCGCATGTTGGAGATCrC
NRP2	241	ATAGAAGAGGCCGAGTAGTTATACTGTACGTGGCCTGCGTCTATTTAGTGGAGCCCAGTCGTAGCCTCTrG
NRP2	241	ATCAGGCAGAGTCTCTAGTTATACTGTACGTGGCCTGCGTCTATTTAGTGGAGCCCAGGTAGCTCTTGGrC
NRP2	241	TGGTTCATCTTGACCTAGTTATACTGTACGTGGCCTGCGTCTATTTAGTGGAGCCGAGCAGCACTTCTGrG
PENK	242	CGGAGCAACTCCAGATCTTAGGTACTTGCAGTGACTGCGTCTATTTAGTGGAGCCAGCAGTCAGCGCCTrC
PENK	242	TCCTTGCAGGTCTCCTCTTAGGTACTTGCAGTGACTGCGTCTATTTAGTGGAGCCGTCAGCTGCAGCAGrC
PENK	242	CAGGATCTCTCCTCCTCTTAGGTACTTGCAGTGACTGCGTCTATTTAGTGGAGCCTCCGTACCTCTTAGrC
PENK	242	GTTCTCATCCAGCTCTCTTAGGTACTTGCAGTGACTGCGTCTATTTAGTGGAGCCCTTGGCAAGCAGATrG
PENK	242	CGAAGCGCTTGAGAATCTTAGGTACTTGCAGTGACTGCGTCTATTTAGTGGAGCCGGAGAATGGAATCGrG
PPP1R17	243	TCTCTGGCCAGACGCTCTTATGAGATGTAGCTCGCTGCGTCTATTTAGTGGAGCCCAAGGAGAAGGCATrC
PPP1R17	243	AGATTGCGATTCAGCTCTTATGAGATGTAGCTCGCTGCGTCTATTTAGTGGAGCCGGAGCTGTGGCAGArC
PPP1R17	243	CTTGTCCAGTCTGTCTCTTATGAGATGTAGCTCGCTGCGTCTATTTAGTGGAGCCGCAGTGTGAATCTCrG
PPP1R17	243	TCTCTCTCTCTGTGGTCTTATGAGATGTAGCTCGCTGCGTCTATTTAGTGGAGCCAGAGCCTTGACTCArC
PPP1R17	243	CTCCTCAGCTGCCTGTCTTATGAGATGTAGCTCGCTGCGTCTATTTAGTGGAGCCGTCCAGACTAGTGTrG
PPP1R1B	244	ATCTTCTTGCGGTCCAATAGACTAAAGCGTGTGCCTGCGTCTATTTAGTGGAGCCGGCACTGAGAATTGrG
PPP1R1B	244	AGCTGGAACAGCATGAATAGACTAAAGCGTGTGCCTGCGTCTATTTAGTGGAGCCGATGAGTGCTCAGArG
PPP1R1B	244	CTTCAGGTCCTCACTAATAGACTAAAGCGTGTGCCTGCGTCTATTTAGTGGAGCCAGACACCGTCAGAGrC
PPP1R1B	244	GCTCTGGCCTGGCTCAATAGACTAAAGCGTGTGCCTGCGTCTATTTAGTGGAGCCAAGACGCTCCGCTCrG
PPP1R1B	244	CGCTCCGTGCCTGCCAATAGACTAAAGCGTGTGCCTGCGTCTATTTAGTGGAGCCACCGGTGAGCGGCGrG
PPP1R9B	245	TCTACCTCGACTGTGACGTGTAAAGTCGTCACAACTGCGTCTATTTAGTGGAGCCGCCATAAGTGGCAGrC
PPP1R9B	245	ATGCAATCTTCTCTGACGTGTAAAGTCGTCACAACTGCGTCTATTTAGTGGAGCCCAGGCACTTCAGCGrG
PPP1R9B	245	ATCTTCCTCTTCAGAACGTGTAAAGTCGTCACAACTGCGTCTATTTAGTGGAGCCTCGGTCTGGCTCAGrG
PPP1R9B	245	TGTCCTGTCCACTCTACGTGTAAAGTCGTCACAACTGCGTCTATTTAGTGGAGCCGACCATGTTCACAGrC
PPP1R9B	245	TGGTGACCACTCTGGACGTGTAAAGTCGTCACAACTGCGTCTATTTAGTGGAGCCAGCTGGATTCAAGArG
PROX1	246	GTCAGGCATCACTGGAGGTTCATACAACGTCAGACTGCGTCTATTTAGTGGAGCCGGCTGTGCTGTCATrG
PROX1	246	GGCCAGTTCTGCTTGAGGTTCATACAACGTCAGACTGCGTCTATTTAGTGGAGCCTGCTGCTGCTGCTGrC
PROX1	246	TGTGGAAGTTGTGGTAGGTTCATACAACGTCAGACTGCGTCTATTTAGTGGAGCCGGCGCTGGTTGGCCrG
PROX1	246	TTCTCCATCTGAATGAGGTTCATACAACGTCAGACTGCGTCTATTTAGTGGAGCCGCTTGCCGCGCATArC
PROX1	246	TCGATTACTGGCGCAAGGTTCATACAACGTCAGACTGCGTCTATTTAGTGGAGCCCAACAACCTGGCATrG
PTN	247	ATTCGACGTTGCTGTATCTGCTGACACACACTAAGTGCGTCTATTTAGTGGAGCCAGAGCAGCCGTGAArC
PTN	247	AACAGTGAAGGTTACATCTGCTGACACACACTAAGTGCGTCTATTTAGTGGAGCCCCTGGAGCCTACACrC
PTN	247	AAGCATGGCTCAGCTATCTGCTGACACACACTAAGTGCGTCTATTTAGTGGAGCCGGCCTAATTGCTTGrG
PTN	247	TATGACCGAGCAAGCATCTGCTGACACACACTAAGTGCGTCTATTTAGTGGAGCCTCACTCAGGTTGAGrC
PTN	247	TGGTTCCTAGCTCCAATCTGCTGACACACACTAAGTGCGTCTATTTAGTGGAGCCGACATCCTGATGAGrG
RORA	248	TGCTGCTGCATTCGAATCTGGGTAAATAGGTACGCTGCGTCTATTTAGTGGAGCCTGATGATCTCGCTGrC
RORA	248	CAGTGTGTTGGCTCCATCTGGGTAAATAGGTACGCTGCGTCTATTTAGTGGAGCCCCGCCAAGAGATGTrG
RORA	248	CATTCCGTTCAGCTAATCTGGGTAAATAGGTACGCTGCGTCTATTTAGTGGAGCCGAGAGCAATGGCCArG
RORA	248	GATGGAGCAGCATGAATCTGGGTAAATAGGTACGCTGCGTCTATTTAGTGGAGCCTCCTTGGAGCAGCArG
RORA	248	ACCAGCCACTCTGAGATCTGGGTAAATAGGTACGCTGCGTCTATTTAGTGGAGCCATGGCAGCCATTCTrG
RORB	249	TGCTGACTCCTCCGACAGTCAACGTAGTCTAACGCTGCGTCTATTTAGTGGAGCCTAGGAGGCATTGTTrC
RORB	249	CAATCGCTGCTGGTGCAGTCAACGTAGTCTAACGCTGCGTCTATTTAGTGGAGCCCTGCCGCTGTTCCTrG
RORB	249	CTCCATGAAGCCTGTCAGTCAACGTAGTCTAACGCTGCGTCTATTTAGTGGAGCCGTCATTCTGGCAGArG
RORB	249	TCTATTAACCAGGCTCAGTCAACGTAGTCTAACGCTGCGTCTATTTAGTGGAGCCTGGACCTTCCTCGGrC
RORB	249	AGTGGTTGAGTCTGGCAGTCAACGTAGTCTAACGCTGCGTCTATTTAGTGGAGCCCCTTCACTTGCAGCrC
RPS12(NM_001277911.1)	250	CATTACACCTCCAGCCGAGCGATAATCAAGTCGAGTGCGTCTATTTAGTGGAGCCGGCGGTGTTAACATrC
RPS12(NM_001277911.1)	250	CACGAGCGAGGCCATCGAGCGATAATCAAGTCGAGTGCGTCTATTTAGTGGAGCCCTGCTTCACGAATArC
RPS12(NM_001277911.1)	250	TTGCAGAGTCCTACCCGAGCGATAATCAAGTCGAGTGCGTCTATTTAGTGGAGCCCCTTCTCTGTCGATrC
RPS12(NM_001277911.1)	250	GCCTACACGGTGCCACGAGCGATAATCAAGTCGAGTGCGTCTATTTAGTGGAGCCGCTGTACAAGTACArG
SATB1	251	AAGTTCTGCATAGCCCGTCACGTACATCACTATGATGCGTCTATTTAGTGGAGCCTCTGGCAGCTGCAArG
SATB1	251	AGGAACCTTCGGATCCGTCACGTACATCACTATGATGCGTCTATTTAGTGGAGCCGGCTGAGGAAGACTrG
SATB1	251	GTGATGCTACCGTCGCGTCACGTACATCACTATGATGCGTCTATTTAGTGGAGCCCCTCAGATTCAGCTrG
SATB1	251	CGGAGAGAGTCTGGACGTCACGTACATCACTATGATGCGTCTATTTAGTGGAGCCGCAGGTCAAGCTGArG
SATB1	251	TGTTGCCGCGAAGCACGTCACGTACATCACTATGATGCGTCTATTTAGTGGAGCCCCTCAATGCTTCATrC
SATB2	252	AAGTCTTCCAACTTGCGTCAGAGACACTGGAATAGTGCGTCTATTTAGTGGAGCCCACTGCTCTGCTGGrC
SATB2	252	TGAGGAGACAGGAGCCGTCAGAGACACTGGAATAGTGCGTCTATTTAGTGGAGCCAGTTGTGGACTGAGrC
SATB2	252	GTTGGCGCCGTCCGCCGTCAGAGACACTGGAATAGTGCGTCTATTTAGTGGAGCCAGCTGTGATGTTGArC
SATB2	252	CAGCACCTGCACAGGCGTCAGAGACACTGGAATAGTGCGTCTATTTAGTGGAGCCGGACTGCTGTCTGTrG
SATB2	252	TGCTGGAGCTGCCTTCGTCAGAGACACTGGAATAGTGCGTCTATTTAGTGGAGCCTCTCTGGTCGATGTrC
SCG3	253	TTGAGGAGCATCCTGGAGACATTAGAGATACGCCTTGCGTCTATTTAGTGGAGCCAACGTGACCGCCAGrC
SCG3	253	GAGTCTGCATCATCAGAGACATTAGAGATACGCCTTGCGTCTATTTAGTGGAGCCCTGCGGTTCTTGGTrG
SCG3	253	CTTGTCCAGGATGCCGAGACATTAGAGATACGCCTTGCGTCTATTTAGTGGAGCCTACATCAGCCTCTTrC
SCG3	253	TACTCTGAGTCTTCCGAGACATTAGAGATACGCCTTGCGTCTATTTAGTGGAGCCGTGCTATGCAGGCArG
SCG3	253	AGTGTTAGTGTGCCTGAGACATTAGAGATACGCCTTGCGTCTATTTAGTGGAGCCCAACAGCAGGTGTCrC
SLC6A1	254	TGTCCGTCGGCCACTGCTACTTACGACTCCGAGATTGCGTCTATTTAGTGGAGCCACCTCCGTGGAGATrC
SLC6A1	254	TTGCCACAGAGGTATGCTACTTACGACTCCGAGATTGCGTCTATTTAGTGGAGCCGCACCTCCTCCATTrC
SLC6A1	254	TAACACCACGGAAGAGCTACTTACGACTCCGAGATTGCGTCTATTTAGTGGAGCCTTGCTCCAGGCAGTrG
SLC6A1	254	ATGCTGCAACATCTGGCTACTTACGACTCCGAGATTGCGTCTATTTAGTGGAGCCCCAGTCCAGGACCTrG
SLC6A1	254	TTGTGCCTGATCTGGGCTACTTACGACTCCGAGATTGCGTCTATTTAGTGGAGCCTGCAGAGTTGCTCTrG
SOX6	255	TAGCTCCTCAGAGTGTAGTTATCAGAGTGACTGCGTGCGTCTATTTAGTGGAGCCCGTGACTAGAGTTGrG
SOX6	255	TGCCATTGTTGATGGTAGTTATCAGAGTGACTGCGTGCGTCTATTTAGTGGAGCCAGAAGCAGCAGCAGrC
SOX6	255	TGGCTGCTGTTGCTGTAGTTATCAGAGTGACTGCGTGCGTCTATTTAGTGGAGCCTCCATCAACACCATrG
SOX6	255	TTCAGCCACAGTGGCTAGTTATCAGAGTGACTGCGTGCGTCTATTTAGTGGAGCCCCGGTAGACTCGAGrC
SOX6	255	GCTGTCCGTCTTCATTAGTTATCAGAGTGACTGCGTGCGTCTATTTAGTGGAGCCTCCAGCAAGGCTTCrC
SP9	256	CGGCCAGCATGGCCATAGTTCATACGCGGTAGACATGCGTCTATTTAGTGGAGCCTCTTGTTGCAGGTGrG
SP9	256	CGCTGTTGGCCGCGCTAGTTCATACGCGGTAGACATGCGTCTATTTAGTGGAGCCAGGCCAGGCAGAAGrG
SP9	256	TGGCCGCCGCCACCGTAGTTCATACGCGGTAGACATGCGTCTATTTAGTGGAGCCCCGAGATCATGGCGrC
SP9	256	CGTCCGTGTCGCTGTTAGTTCATACGCGGTAGACATGCGTCTATTTAGTGGAGCCTCTCCAGGTTGCTGrG
SP9	256	AACCGTCTCGGCCTGTAGTTCATACGCGGTAGACATGCGTCTATTTAGTGGAGCCTATGAGATACAGAGrG
SST	257	AGAGCAGTTCTGCCATCTTCGATATGATAGCGTCGTGCGTCTATTTAGTGGAGCCTCTGGCTTGGCTCTrG
SST	257	AGTCTCACTTCATCCTCTTCGATATGATAGCGTCGTGCGTCTATTTAGTGGAGCCGAGCGCTCCAGCTCrC
SST	257	TGAAGGTTCTGCTCGTCTTCGATATGATAGCGTCGTGCGTCTATTTAGTGGAGCCCTTCGCCTCTCGTGrG
SST	257	GCAAGAACCGGTCAGTCTTCGATATGATAGCGTCGTGCGTCTATTTAGTGGAGCCCGGAGTGCATGTCArC
SST	257	GACGGCCAAGGCGATTCTTCGATATGATAGCGTCGTGCGTCTATTTAGTGGAGCCGGCCGAGACGGTGCrC
SYT4	258	TGATGCTCTGCTGTTTCTTCGTGACTCCTCGATAATGCGTCTATTTAGTGGAGCCCCGGAGCGCTGAATrG
SYT4	258	CTGTCCAGGCTAGCGTCTTCGTGACTCCTCGATAATGCGTCTATTTAGTGGAGCCCTCTGGACGACGCGrG
SYT4	258	CTGGAGCCTCTGTCCTCTTCGTGACTCCTCGATAATGCGTCTATTTAGTGGAGCCTCTCTGTTCGCGGTrG
SYT4	258	GCCGCGATCGGAGCCTCTTCGTGACTCCTCGATAATGCGTCTATTTAGTGGAGCCAACTGCTGGTGGCTrG
SYT4	258	CTGTTCCTTCTGCTGTCTTCGTGACTCCTCGATAATGCGTCTATTTAGTGGAGCCTCCAGTGTTCTCCArC
TENM3	259	ACTGACTCAGGTGTGAATAGCGTAAACTCTGACCCTGCGTCTATTTAGTGGAGCCCTGTCCTGCAGCTGrG
TENM3	259	CGTGGATGCACACACAATAGCGTAAACTCTGACCCTGCGTCTATTTAGTGGAGCCTGCAGTGGCACTCGrC
TENM3	259	GTCTTCTTCCATTGCAATAGCGTAAACTCTGACCCTGCGTCTATTTAGTGGAGCCGGCAGGAGATGCTGrC
TENM3	259	CTGCCATTATGTCATAATAGCGTAAACTCTGACCCTGCGTCTATTTAGTGGAGCCGTGTTGTCCACCGGrC
TENM3	259	CCTGCCTGCCTGAAGAATAGCGTAAACTCTGACCCTGCGTCTATTTAGTGGAGCCGAACCTACTGAACArG
TNC	260	CCTTGGTCGTTGCAGAATAGTATAAAGTCGCGCCCTGCGTCTATTTAGTGGAGCCCCATCCACACACTTrG
TNC	260	TGGTCTCCACCAGAAAATAGTATAAAGTCGCGCCCTGCGTCTATTTAGTGGAGCCACTGTCAGCTCAGTrG
TNC	260	CTAACTCCATAGAGCAATAGTATAAAGTCGCGCCCTGCGTCTATTTAGTGGAGCCGAGCGCCGTCCACTrG
TNC	260	TCTCAGATCCACACGAATAGTATAAAGTCGCGCCCTGCGTCTATTTAGTGGAGCCTGTCTCACCTCTGTrC
TNC	260	AAGCGTTGGTCAGTAAATAGTATAAAGTCGCGCCCTGCGTCTATTTAGTGGAGCCCCACCTAGATGGAGrC
VSTM2A	261	CTACTCAGTGGAGTCAATAGTCGAAACTGCTAGGCTGCGTCTATTTAGTGGAGCCACTGGCAGCATTCTrG
VSTM2A	261	AACCTCTTGGTCCTCAATAGTCGAAACTGCTAGGCTGCGTCTATTTAGTGGAGCCTGTCACCTCAGCTCrC
VSTM2A	261	CTGGTGTAATGCTGGAATAGTCGAAACTGCTAGGCTGCGTCTATTTAGTGGAGCCCTACTGGCTGAAGTrG
VSTM2A	261	AGAGTGGCTGTTAGCAATAGTCGAAACTGCTAGGCTGCGTCTATTTAGTGGAGCCGGCCTGCATTCGCCrG
VSTM2A	261	GTGCCGTCGCTCTCCAATAGTCGAAACTGCTAGGCTGCGTCTATTTAGTGGAGCCACTGTGCTTATCTTrC
WNT7B	262	TGCTGCTGCCTCTGGACGTTAATAAGAACTCGCCCTGCGTCTATTTAGTGGAGCCTGCTGTTCTCGCTGrC
WNT7B	262	CATACGTGAAGGCAGACGTTAATAAGAACTCGCCCTGCGTCTATTTAGTGGAGCCCGGCAGCAGTAATGrG
WNT7B	262	CTCCACCTGCACTGCACGTTAATAAGAACTCGCCCTGCGTCTATTTAGTGGAGCCACTGGCTCGTACCArC
WNT7B	262	TACTGGTGTGTGTTGACGTTAATAAGAACTCGCCCTGCGTCTATTTAGTGGAGCCTGCCACACCTTGGTrG
WNT7B	262	TCTGTCCGCTCGCTAACGTTAATAAGAACTCGCCCTGCGTCTATTTAGTGGAGCCTTGCAGGTGAACACrC
WT1	263	GCGCAGTTGCTGTTGACGTTACTAAACCACACTGGTGCGTCTATTTAGTGGAGCCCTGCTCACCGGCATrG
WT1	263	CTGGCTCTCCAGGCAACGTTACTAAACCACACTGGTGCGTCTATTTAGTGGAGCCGTTGCGAATGGCTTrG
WT1	263	GACATCTTGTATGCCACGTTACTAAACCACACTGGTGCGTCTATTTAGTGGAGCCTCCTGGCACTCGTCrG
WT1	263	GCTTGTTGCAGCCGGACGTTACTAAACCACACTGGTGCGTCTATTTAGTGGAGCCACAGCTTGAAGTATrC
WT1	263	GTGCATGTTGTGGTGACGTTACTAAACCACACTGGTGCGTCTATTTAGTGGAGCCGGTCATGTTCCTCTrG
ZFHX3	264	CCGAGCTGGTCAGCCACGTTATACCACCAACTAGGTGCGTCTATTTAGTGGAGCCTTGGAGTCTTCAGArG
ZFHX3	264	AGCCTCCACTCGTTGACGTTATACCACCAACTAGGTGCGTCTATTTAGTGGAGCCATGGCCACACACTTrC
ZFHX3	264	CTGTTGCTGTTGCTGACGTTATACCACCAACTAGGTGCGTCTATTTAGTGGAGCCCAAGGTCTGAGCTTrG
ZFHX3	264	CAGTGTTCGAGGTGAACGTTATACCACCAACTAGGTGCGTCTATTTAGTGGAGCCGGAGGATGGACTCArG
ZFHX3	264	GTCTGTTGGCATCGAACGTTATACCACCAACTAGGTGCGTCTATTTAGTGGAGCCCTCCTCCGAATAGTrC
