# Supplementary material for: Open-source, high-throughput targeted in situ transcriptomics for developmental and tissue biology
Source: Development. 2024 Aug 29;151(16):dev202448. doi: 10.1242/dev.202448 (PMC11385644; doi:10.1242/dev.202448)
Supplement: Table S3. — Chimeric PLP sequences for M. musculus / R. norvegicus experiments with corresponding LbarIDs and sequence similarity [file develop-151-202448-TableS3.xlsx]

## Sheet: Copy of Mouse-Rat crossreactive
Adarb2	275	CAAGCACCTTCTCTAGCTAGAAGTTCGTCGAGTATTGCGTCTATTTAGTGGAGCCGACTGGTCTCCTCArG	TAGAGAAGGTGCTTGCTGAGGAGACCAGTC	not found
Adarb2	275	CAGCTGGACCAGCGCGCTAGAAGTTCGTCGAGTATTGCGTCTATTTAGTGGAGCCAGGCTTCAGCTCATrG	GCGCTGGTCCAGCTGCATGAGCTGAAGCCT	not found
Adarb2	275	ATGACCTGCGCTTGTGCTAGAAGTTCGTCGAGTATTGCGTCTATTTAGTGGAGCCCCAGAGGACAGAACrG	ACAAGCGCAGGTCATCGTTCTGTCCTCTGG		00000001 acaagcgcaggtcatcgttctgtcctctgg 00000030 <<<<<<<< |||||| ||||||||||||||||||||||| <<<<<<<< 61812591 acaagcacaggtcatcgttctgtcctctgg 61812562
Adarb2	275	TGGCAATCTTGTCTGGCTAGAAGTTCGTCGAGTATTGCGTCTATTTAGTGGAGCCCCAGCACATTCCAGrC	CAGACAAGATTGCCAGCTGGAATGTGCTGG	not found
Adarb2	275	GGCTTCATCCTCTCCGCTAGAAGTTCGTCGAGTATTGCGTCTATTTAGTGGAGCCACCACACCATCATArC	GGAGAGGATGAAGCCGTATGATGGTGTGGT		00000001 ggagaggatgaagccgtatgatggtgtggt 00000030 <<<<<<<< |||||||||||||||||||||||||||||| <<<<<<<< 61756180 ggagaggatgaagccgtatgatggtgtggt 61756151
Bcl11b	276	GAACCAGGCGCTGTTGCTAGATGACGATCAGGTACTGCGTCTATTTAGTGGAGCCTGCGTGCTGCAGCArG	AACAGCGCCTGGTTCCTGCTGCAGCACGCA	not found
Bcl11b	276	AGATTGCTCTGGAACGCTAGATGACGATCAGGTACTGCGTCTATTTAGTGGAGCCCGCCGGTGCACGATrG	GTTCCAGAGCAATCTCATCGTGCACCGGCG		000000002 ttccagagcaatctcatcgtgcaccggcg 000000030 <<<<<<<<< ||||||||||||||||||||||||||||| <<<<<<<<< 126838653 ttccagagcaatctcatcgtgcaccggcg 126838625
Bcl11b	276	CGGAAGTCGCCATCGGCTAGATGACGATCAGGTACTGCGTCTATTTAGTGGAGCCTCGCTCTCATGGTGrG	CGATGGCGACTTCCGCCACCATGAGAGCGA		000000001 cgatggcgacttccgccaccatgagagcga 000000030 <<<<<<<<< |||||||||||||||||||||||||||||| <<<<<<<<< 126838429 cgatggcgacttccgccaccatgagagcga 126838400
Bcl11b	276	AGGTTAGGCTGGACTGCTAGATGACGATCAGGTACTGCGTCTATTTAGTGGAGCCGGACTTCGCAGACArC	AGTCCAGCCTAACCTGTGTCTGCGAAGTCC		000000001 agtccagcctaacctgtgtctgcgaagtcc 000000030 <<<<<<<<< |||||| ||||||||||||||||||||||| <<<<<<<<< 126837188 agtccaacctaacctgtgtctgcgaagtcc 126837159
Bcl11b	276	CAGTTCACCATCAGGGCTAGATGACGATCAGGTACTGCGTCTATTTAGTGGAGCCCGCAGCTAACTTCTrC	CCTGATGGTGAACTGGAGAAGTTAGCTGCG		000000006 tggtgaactggagaagttagctgcg 000000030 <<<<<<<<< ||||| ||||||||||||||||||| <<<<<<<<< 126836157 tggtgtactggagaagttagctgcg 126836133
Bhlhe22	277	CTAAGGCTCACCATGGCTAGGTGACAGTATGCTATTGCGTCTATTTAGTGGAGCCCGACGGTGCTGGCTrG	CATGGTGAGCCTTAGCAGCCAGCACCGTCG		000000001 catggtgagccttagcagccagcaccgtcg 000000030 >>>>>>>>> |||||||||||||||||||||||||||||| >>>>>>>>> 100486575 catggtgagccttagcagccagcaccgtcg 100486604
Bhlhe22	277	GAAGAGGTCGTCTTCGCTAGGTGACAGTATGCTATTGCGTCTATTTAGTGGAGCCCAGGCTCTTGTGCArG	GAAGACGACCTCTTCCTGCACAAGAGCCTG		000000001 gaagacgacctcttcctgcacaagagcctg 000000030 >>>>>>>>> |||||||||||||||||||||||||||||| >>>>>>>>> 100486826 gaagacgacctcttcctgcacaagagcctg 100486855
Bhlhe22	277	CGCAACGCCTTCTGCGCTAGGTGACAGTATGCTATTGCGTCTATTTAGTGGAGCCGCGTTGATGTTGAGrG	GCAGAAGGCGTTGCGCCTCAACATCAACGC	not found
Bhlhe22	277	GAGACGCTGTTGAATGCTAGGTGACAGTATGCTATTGCGTCTATTTAGTGGAGCCTTGCAGAGGCTGGArC	ATTCAACAGCGTCTCGTCCAGCCTCTGCAA	not found
Bhlhe22	277	AGATGGCCTGGCCTTGCTAGGTGACAGTATGCTATTGCGTCTATTTAGTGGAGCCGAAGAGAGGCTGCCrG	AAGGCCAGGCCATCTCGGCAGCCTCTCTTC		000000001 aaggccaggccatctcggcagcctctcttc 000000030 >>>>>>>>> |||||||||||||||||||||||||||| | >>>>>>>>> 100487634 aaggccaggccatctcggcagcctctctac 100487663
Cacna2d2	278	GTCAATCTCCTGCTCGTAGTACACGGAGTGATCCTTGCGTCTATTTAGTGGAGCCAATCCGCATCACACrC	GAGCAGGAGATTGACGGTGTGATGCGGATT		000000001 gagcaggagattgacggtgtgatgcggatt 000000030 >>>>>>>>> |||||||||||||||||||||||||||||| >>>>>>>>> 108098334 gagcaggagattgacggtgtgatgcggatt 108098363
Cacna2d2	278	ACTCACATCCACAATGTAGTACACGGAGTGATCCTTGCGTCTATTTAGTGGAGCCGCCGCTCACGCTGCrC	ATTGTGGATGTGAGTGGCAGCGTGAGCGGC	not found
Cacna2d2	278	TGCGTCCAGGAAGTCGTAGTACACGGAGTGATCCTTGCGTCTATTTAGTGGAGCCCTCATCTTCCAGCTrC	GACTTCCTGGACGCAGAGCTGGAAGATGAG		000000001 gacttcctggacgcagagctggaagatgag 000000030 >>>>>>>>> ||||||||||| |||||||||||||||||| >>>>>>>>> 108191078 gacttcctggatgcagagctggaagatgag 108191107
Cacna2d2	278	TCACAGTGGCTGCTGGTAGTACACGGAGTGATCCTTGCGTCTATTTAGTGGAGCCACCTCGCAGTCCATrC	CAGCAGCCACTGTGAGATGGACTGCGAGGT		000000001 cagcagccactgtgagatggactgcgaggt 000000030 >>>>>>>>> |||||||||||||||||||||||||||||| >>>>>>>>> 108199557 cagcagccactgtgagatggactgcgaggt 108199586
Cacna2d2	278	CCACAGTCTGAGGTAGTAGTACACGGAGTGATCCTTGCGTCTATTTAGTGGAGCCAAGGAGGCTCCGCGrG	TACCTCAGACTGTGGCCGCGGAGCCTCCTT		000000001 tacctcagactgtggccgcggagcctcctt 000000030 >>>>>>>>> |||||||||||||||||||||||||||||| >>>>>>>>> 108201453 tacctcagactgtggccgcggagcctcctt 108201482
CCK	279	ACATACGCCGCTCTTGTAGTACGAGCTGAGACTCTTGCGTCTATTTAGTGGAGCCCATCACCACGCACArG	AAGAGCGGCGTATGTCTGTGCGTGGTGATG		000000001 aagagcggcgtatgtctgtgcgtggtgatg 000000030 <<<<<<<<< ||| ||||||| |||||||||||||||||| <<<<<<<<< 121158923 aagtgcggcgtgtgtctgtgcgtggtgatg 121158894
CCK	279	ACATGCGGCCAGAAGGTAGTACGAGCTGAGACTCTTGCGTCTATTTAGTGGAGCCGGTTCTTAAGAACGrG	CTTCTGGCCGCATGTCCGTTCTTAAGAACC		000000001 cttctggccgcatgtccgttcttaagaacc 000000030 <<<<<<<<< | |||||||||||||||||||||||||||| <<<<<<<<< 121153874 cctctggccgcatgtccgttcttaagaacc 121153845
CCK	279	CACTGCGCCGGCCAAGTAGTACGAGCTGAGACTCTTGCGTCTATTTAGTGGAGCCATTCGTAGTCCTCGrG	TTGGCCGGCGCAGTGCCGAGGACTACGAAT		000000001 ttggccggcgcagtgccgaggactacgaat 000000030 <<<<<<<<< | |||||||||||||| ||||||||||||| <<<<<<<<< 121153784 tcggccggcgcagtgctgaggactacgaat 121153755
CCK	279	ATTGCACACTCTGGAGTAGTACGAGCTGAGACTCTTGCGTCTATTTAGTGGAGCCCTGAGATGTGGCTGrC	TCCAGAGTGTGCAATGCAGCCACATCTCAG	not found
CCK	279	GCGCTAGCAGTGCGCGTAGTACGAGCTGAGACTCTTGCGTCTATTTAGTGGAGCCCCTGCTGGATGTATrC	GCGCACTGCTAGCGCGATACATCCAGCAGG		000000001 gcgcactgctagcgcgatacatccagcagg 000000030 <<<<<<<<< ||||||||||||| |||||||||||||||| <<<<<<<<< 121158751 gcgcactgctagcccgatacatccagcagg 121158722
Cntn2	280	ACCTGATCCTCTGCAGTTAGAGTACGCTAGTTGCATGCGTCTATTTAGTGGAGCCCGGCACGCCAGTGTrC	TGCAGAGGATCAGGTGACACTGGCGTGCCG		00000001 tgcagaggatcaggtgacactggcgtgccg 00000030 <<<<<<<< |||||||||||||||||||||||||||||| <<<<<<<< 43962266 tgcagaggatcaggtgacactggcgtgccg 43962237
Cntn2	280	AGCCAGCTCAGCACTGTTAGAGTACGCTAGTTGCATGCGTCTATTTAGTGGAGCCGGCCAGAGCTTGTArC	AGTGCTGAGCTGGCTGTACAAGCTCTGGCC	not found
Cntn2	280	CAGTGAGGCTCTCGGGTTAGAGTACGCTAGTTGCATGCGTCTATTTAGTGGAGCCCTGAGTACACGATGrG	CCGAGAGCCTCACTGCCATCGTGTACTCAG	not found
Cntn2	280	CAGCCACTCTCAGGCGTTAGAGTACGCTAGTTGCATGCGTCTATTTAGTGGAGCCAGAAGGTGTCTAAGrC	GCCTGAGAGTGGCTGGCTTAGACACCTTCT	not found
Cntn2	280	TAGCATCTGCCTGTGGTTAGAGTACGCTAGTTGCATGCGTCTATTTAGTGGAGCCCAGGCCGCTGACTCrC	CACAGGCAGATGCTAGGAGTCAGCGGCCTG	not found
Csrp2	281	CGCGTGGTACACGGTGTTAGATCATAGTCACCGCGTGCGTCTATTTAGTGGAGCCGCACTGCACCTCTTrC	ACCGTGTACCACGCGGAAGAGGTGCAGTGC		00000001 accgtgtaccacgcggaagaggtgcagtg 00000029 >>>>>>>> |||||||||||||| |||||||||||||| >>>>>>>> 46360589 accgtgtaccacgctgaagaggtgcagtg 46360617
Csrp2	281	ATGTTGAGCGTGCCAGTTAGATCATAGTCACCGCGTGCGTCTATTTAGTGGAGCCCTCTCACCGCGGTCrC	TGGCACGCTCAACATGGACCGCGGTGAGAG		00000001 tggcacgctcaacatggaccgcggtgagag 00000030 >>>>>>>> ||||||||||||||||||||| |||||||| >>>>>>>> 46363732 tggcacgctcaacatggaccgtggtgagag 46363761
Csrp2	281	AGGTTGAGCACTCTCGTTAGATCATAGTCACCGCGTGCGTCTATTTAGTGGAGCCTGTCGTAGGCCTGTrG	GAGAGTGCTCAACCTCACAGGCCTACGACA	intronic	00000001 gagagtgctcaacctcacaggcctacgaca 00000030 <<<<<<<< |||||||||||||||||||||||||| ||| <<<<<<<< 29411743 gagagtgctcaacctcacaggcctacaaca 29411714
Csrp2	281	TTCTCAGCTCCTCCAGTTAGATCATAGTCACCGCGTGCGTCTATTTAGTGGAGCCCCACACCTGGAACArC	TGGAGGAGCTGAGAAGTGTTCCAGGTGTGG	intronic	00000001 tggaggagctgagaagtgttccaggtgtgg 00000030 <<<<<<<< |||||| ||||||||||||||||||||||| <<<<<<<< 29411681 tggaggtgctgagaagtgttccaggtgtgg 29411652
Csrp2	281	TCCGCAGCATACACGGTTAGATCATAGTCACCGCGTGCGTCTATTTAGTGGAGCCGCTCCAATGATCTTrC	CGTGTATGCTGCGGAGAAGATCATTGGAGC	not found
Cxcl12	282	GTGGACCGAGAGTGATAGTTTCCACTGACTCTACGTGCGTCTATTTAGTGGAGCCCAAGAGGACACCGArG	TCACTCTCGGTCCACCTCGGTGTCCTCTTG		000000001 tcactctcggtccacctcggtgtcctcttg 000000030 >>>>>>>>> |||||||| ||||||||||||||||||||| >>>>>>>>> 150388334 tcactctccgtccacctcggtgtcctcttg 150388363
Cxcl12	282	CAGAGCGCGGCCAGCTAGTTTCCACTGACTCTACGTGCGTCTATTTAGTGGAGCCTTACCGTCACTGATrG	GCTGGCCGCGCTCTGCATCAGTGACGGTAA		000000001 gctggccgcgctctgcatcagtgacggtaa 000000030 >>>>>>>>> |||||||||||||||||||||||||||| | >>>>>>>>> 150388442 gctggccgcgctctgcatcagtgacggtga 150388471
Cxcl12	282	GCGATGTGGCTCTCGTAGTTTCCACTGACTCTACGTGCGTCTATTTAGTGGAGCCTTGACGTTGGCTCTrG	CGAGAGCCACATCGCCAGAGCCAACGTCAA		000000002 gagagccacatcgccagagccaacgtcaa 000000030 >>>>>>>>> |||||||| ||||||||||||||||||| >>>>>>>>> 150391336 gagagccatgtcgccagagccaacgtcaa 150391364
Cxcl12	282	TGTTGACTCAGGACATAGTTTCCACTGACTCTACGTGCGTCTATTTAGTGGAGCCCTCTGCCGGATCTTrG	TGTCCTGAGTCAACACAAGATCCGGCAGAG	not found
Cxcl12	282	TGAGAAGCGGAAGTCTAGTTTCCACTGACTCTACGTGCGTCTATTTAGTGGAGCCGTCAGGCTACAGAGrG	GACTTCCGCTTCTCACCTCTGTAGCCTGAC		000000001 gacttccgcttctcacctctgtagcctgac 000000030 >>>>>>>>> | |||||||||||||||||||||||||||| >>>>>>>>> 150394277 ggcttccgcttctcacctctgtagcctgac 150394306
Foxp1	283	CTTGGCGCTGGAGAGTAGTTTCGACTCGTATGCACTGCGTCTATTTAGTGGAGCCGAATTGTTAGGAGGrC	CTCTCCAGCGCCAAGGCCTCCTAACAATTC	not found
Foxp1	283	TGCTGGTCAGGTCTATAGTTTCGACTCGTATGCACTGCGTCTATTTAGTGGAGCCAGGACGAGACACATrG	TAGACCTGACCAGCACATGTGTCTCGTCCT		000000001 tagacctgaccagcacatgtgtctcgtcct 000000030 <<<<<<<<< ||||||||||||||||||| |||||||||| <<<<<<<<< 131638366 tagacctgaccagcacatgcgtctcgtcct 131638337
Foxp1	283	CTCTGAGGCAGACTTTAGTTTCGACTCGTATGCACTGCGTCTATTTAGTGGAGCCGCTCTGTGGAGAAGrC	AAGTCTGCCTCAGAGGCTTCTCCACAGAGC		000000001 aagtctgcctcagaggcttctccacagagc 000000030 <<<<<<<<< ||||| |||||||||||||||||||||||| <<<<<<<<< 131581552 aagtccgcctcagaggcttctccacagagc 131581523
Foxp1	283	TAGGCGTGGCTGCTCTAGTTTCGACTCGTATGCACTGCGTCTATTTAGTGGAGCCTTGAGAGGTGTGCArG	GAGCAGCCACGCCTACTGCACACCTCTCAA		000000001 gagcagccacgcctactgcacacctctcaa 000000030 <<<<<<<<< |||| ||||||||||||||||||||||||| <<<<<<<<< 131575566 gagcggccacgcctactgcacacctctcaa 131575537
Foxp1	283	CTGTCACTCTCGTTGTAGTTTCGACTCGTATGCACTGCGTCTATTTAGTGGAGCCGATCTGCCTGGACTrG	CAACGAGAGTGACAGCAGTCCAGGCAGATC		000000001 caacgagagtgacagcagtccaggcagatc 000000030 <<<<<<<<< |||||||||||||||||||||||||||||| <<<<<<<<< 131570936 caacgagagtgacagcagtccaggcagatc 131570907
Gad1	284	ATCAGCTCGGTGGTCTGACATTTCTCCACGAGTACTGCGTCTATTTAGTGGAGCCGGAGTGGAAGATGCrC	GACCACCGAGCTGATGGCATCTTCCACTCC		00000001 gaccaccgagctgatggcatcttccactcc 00000030 >>>>>>>> ||||||||||||||||||||||||||| || >>>>>>>> 55371305 gaccaccgagctgatggcatcttccacgcc 55371334
Gad1	284	TCTTCTCTTCCAGGCTGACATTTCTCCACGAGTACTGCGTCTATTTAGTGGAGCCCGCTCACAAGACGArC	GCCTGGAAGAGAAGAGTCGTCTTGTGAGCG		00000001 gcctggaagagaagagtcgtcttgtgagcg 00000030 >>>>>>>> |||||||||||||||||||||||||||| | >>>>>>>> 55379883 gcctggaagagaagagtcgtcttgtgagtg 55379912
Gad1	284	TCTCTGTGCGCCGGATGACATTTCTCCACGAGTACTGCGTCTATTTAGTGGAGCCGGTTGGAGAAGTCGrG	TCCGGCGCACAGAGACCGACTTCTCCAACC		00000001 tccggcgcacagagaccgacttctccaacc 00000030 >>>>>>>> |||||||||||||||| ||||||||||||| >>>>>>>> 55379979 tccggcgcacagagacggacttctccaacc 55380008
Gad1	284	TGCTCCAGAGACTCGTGACATTTCTCCACGAGTACTGCGTCTATTTAGTGGAGCCCAGTCAACCAGGATrC	CGAGTCTCTGGAGCAGATCCTGGTTGACTG		00000001 cgagtctctggagcagatcctggttgactg 00000030 >>>>>>>> |||||||||||||||||||||||||||||| >>>>>>>> 55381364 cgagtctctggagcagatcctggttgactg 55381393
Gad1	284	AGCCATTCACCAGCTTGACATTTCTCCACGAGTACTGCGTCTATTTAGTGGAGCCTTGGCAGTCGATGTrC	AGCTGGTGAATGGCTGACATCGACTGCCAA	not found
Id2	285	ACCGGACTGAAGGCTTGACCGTGGGAGTTACTATCTGCGTCTATTTAGTGGAGCCTTCCTAACGGACCTrC	AGCCTTCAGTCCGGTGAGGTCCGTTAGGAA		00000001 agccttcagtccggtgaggtccgttaggaa 00000030 <<<<<<<< |||||||||||||||||||||||||||||| <<<<<<<< 41742324 agccttcagtccggtgaggtccgttaggaa 41742295
Id2	285	ATGCAGGCTGACGATTGACCGTGGGAGTTACTATCTGCGTCTATTTAGTGGAGCCTCCAGGTCTCTGGTrG	ATCGTCAGCCTGCATCACCAGAGACCTGGA		00000001 atcgtcagcctgcatcaccagagacctgga 00000030 <<<<<<<< |||||||||||||| ||||||||||||||| <<<<<<<< 41742077 atcgtcagcctgcaccaccagagacctgga 41742048
Id2	285	TGATGTCCGTGTTCATGACCGTGGGAGTTACTATCTGCGTCTATTTAGTGGAGCCGCAAGGACAGGATGrC	TGAACACGGACATCAGCATCCTGTCCTTGC		00000001 tgaacacggacatcagcatcctgtccttgc 00000030 <<<<<<<< |||||||||||||||||||||||||||||| <<<<<<<< 41742013 tgaacacggacatcagcatcctgtccttgc 41741984
Id2	285	TCCAGGCCGGAGAACTGACCGTGGGAGTTACTATCTGCGTCTATTTAGTGGAGCCATAACGGTATCACArG	GTTCTCCGGCCTGGACTGTGATACCGTTAT	not found
Id2	285	AGGCTCGGTTCAGAATGACCGTGGGAGTTACTATCTGCGTCTATTTAGTGGAGCCTGACTGCGCGGCACrC	TTCTGAACCGAGCCTGGTGCCGCGCAGTCA	not found
Lhx5	286	TGCACCATCATAGCCAATCCCTGAAACTAGACTCGTGCGTCTATTTAGTGGAGCCTCACAGCCAGCACArG	GGCTATGATGGTGCACTGTGCTGGCTGTGA		00000001 ggctatgatggtgcactgtgctggctgtga 00000030 <<<<<<<< ||||||||||||||||||||| |||||||| <<<<<<<< 36134292 ggctatgatggtgcactgtgccggctgtga 36134263
Lhx5	286	AGGACGACACCGAGTAATCCCTGAAACTAGACTCGTGCGTCTATTTAGTGGAGCCAACTGCGGTCCGTArC	ACTCGGTGTCGTCCTGTACGGACCGCAGTT	not found
Lhx5	286	GCTTCGTTGAGCTCAAATCCCTGAAACTAGACTCGTGCGTCTATTTAGTGGAGCCCCTTACCATACGGCrC	TGAGCTCAACGAAGCGGCCGTATGGTAAGG		00000001 tgagctcaacgaagcggccgtatggtaagg 00000030 <<<<<<<< |||||||||||||||||||||||||||||| <<<<<<<< 36126557 tgagctcaacgaagcggccgtatggtaagg 36126528
Lhx5	286	GTCCAAGCGGCCGCCAATCCCTGAAACTAGACTCGTGCGTCTATTTAGTGGAGCCCAACATCTCAGACTrC	GGCGGCCGCTTGGACGAGTCTGAGATGTTG		00000001 ggcggccgcttggacgagtctgagatgttg 00000030 <<<<<<<< |||||||||||||||||||||||||||||| <<<<<<<< 36130242 ggcggccgcttggacgagtctgagatgttg 36130213
Lhx5	286	TGTTCGCGAATGTGGAATCCCTGAAACTAGACTCGTGCGTCTATTTAGTGGAGCCGTCTCCTGTGCCAGrC	CCACATTCGCGAACAGCTGGCACAGGAGAC		00000001 ccacattcgcgaacagctggcacaggagac 00000030 <<<<<<<< |||||| ||||||||||||||||| ||||| <<<<<<<< 36131069 ccacatccgcgaacagctggcacaagagac 36131040
Maf	287	AAGCCATCCTCCTGCAATCGGCTAAACTATACCCGTGCGTCTATTTAGTGGAGCCTCATTGCCAGTTCTrG	GCAGGAGGATGGCTTCAGAACTGGCAATGA		00000001 gcaggaggatggcttcagaactggcaatga 00000030 <<<<<<<< |||||||||||||||||||||||||||||| <<<<<<<< 43712199 gcaggaggatggcttcagaactggcaatga 43712170
Maf	287	TGTTGCTGATGAGCGAATCGGCTAAACTATACCCGTGCGTCTATTTAGTGGAGCCCCTGGAGCTGGTGGrC	CGCTCATCAGCAACAGCCACCAGCTCCAGG		00000001 cgctcatcagcaacagccaccagctccagg 00000030 <<<<<<<< ||||||||||||| |||||||||||||||| <<<<<<<< 43711845 cgctcatcagcaatagccaccagctccagg 43711816
Maf	287	GGTCGTCGAAGTGCAAATCGGCTAAACTATACCCGTGCGTCTATTTAGTGGAGCCGCTCGTCCGAGAAGrC	TGCACTTCGACGACCGCTTCTCGGACGAGC		00000001 tgcacttcgacgaccgcttctcggacgagc 00000030 <<<<<<<< |||||||||||||||||||||||||||||| <<<<<<<< 43711440 tgcacttcgacgaccgcttctcggacgagc 43711411
Maf	287	CTTGAGGTGGTCTACAATCGGCTAAACTATACCCGTGCGTCTATTTAGTGGAGCCCCTGGAGATCTCCTrG	GTAGACCACCTCAAGCAGGAGATCTCCAGG		00000001 gtagaccacctcaagcaggagatctccagg 00000030 <<<<<<<< || ||||||||||||||||||||||||||| <<<<<<<< 43711225 gtcgaccacctcaagcaggagatctccagg 43711196
Maf	287	CACCACAAGCTTGGTAATCGGCTAAACTATACCCGTGCGTCTATTTAGTGGAGCCAAGAGCCATCACCArC	ACCAAGCTTGTGGTGGTGGTGATGGCTCTT	not found
Mfge8	288	CGTCCGCTCCTCTCAACGTTGTGAAAGGTGTCATCTGCGTCTATTTAGTGGAGCCACTCGAGAGTTCCTrG	TGAGAGGAGCGGACGCAGGAACTCTCGAGT		000000001 tgagaggagcggacgcaggaactctc 000000026 <<<<<<<<< |||||||||||||||||||||||||| <<<<<<<<< 133080060 tgagaggagcggacgcaggaactctc 133080035
Mfge8	288	CTTGAAGGTCTTCAGACGTTGTGAAAGGTGTCATCTGCGTCTATTTAGTGGAGCCGAGGCTGTAAGCCArC	CTGAAGACCTTCAAGGTGGCTTACAGCCTC		000000001 ctgaagaccttcaaggtggcttacagcctc 000000030 <<<<<<<<< |||||||||||||||||||||||||||||| <<<<<<<<< 133073730 ctgaagaccttcaaggtggcttacagcctc 133073701
Mfge8	288	AGCCGTCCAGGCATTACGTTGTGAAAGGTGTCATCTGCGTCTATTTAGTGGAGCCGGCACTGTTGCTCTrG	AATGCCTGGACGGCTCAGAGCAACAGTGCC	not found
Mfge8	288	ACACTGGAAGGACACACGTTGTGAAAGGTGTCATCTGCGTCTATTTAGTGGAGCCTGCGGTTATGCCAGrG	GTGTCCTTCCAGTGTCCTGGCATAACCGCA	not found
Mfge8	288	TCAACTGAGGCTCCAACGTTGTGAAAGGTGTCATCTGCGTCTATTTAGTGGAGCCCCGCCAGTCTCCTTrG	TGGAGCCTCAGTTGACAAGGAGACTGGCGG	not found
NPY	289	TATCTGGCCATGTCCACGTTTCGACACTAACAGAGTGCGTCTATTTAGTGGAGCCCGCAGAGCGGAGTArG	GGACATGGCCAGATACTACTCCGCTCTGCG		00000001 ggacatggccagatactactccgctctgcg 00000030 >>>>>>>> |||||||||||||||||||||||||||||| >>>>>>>> 78882310 ggacatggccagatactactccgctctgcg 78882339
NPY	289	CATATCTCTGTCTGGACGTTTCGACACTAACAGAGTGCGTCTATTTAGTGGAGCCGGCTGGATCTCTTGrC	CCAGACAGAGATATGGCAAGAGATCCAGCC	not found
NPY	289	GTGGCATGCATTGGTACGTTTCGACACTAACAGAGTGCGTCTATTTAGTGGAGCCGAGTCCAGCCTAGTrG	ACCAATGCATGCCACCACTAGGCTGGACTC	not found
NPY	289	CTAGCATCGTGGCGGACGTTTCGACACTAACAGAGTGCGTCTATTTAGTGGAGCCCCATTCGCTTGTTArC	CCGCCACGATGCTAGGTAACAAGCGAATGG	not found
NPY	289	AAGAGATCCACCGGTACGTTTCGACACTAACAGAGTGCGTCTATTTAGTGGAGCCGTGCCTCTGTGAGArG	ACCGGTGGATCTCTTCTCTCACAGAGGCAC	not found
			​
