# Supplementary material for: Open-source, high-throughput targeted in situ transcriptomics for developmental and tissue biology
Source: Development. 2024 Aug 29;151(16):dev202448. doi: 10.1242/dev.202448 (PMC11385644; doi:10.1242/dev.202448)
Supplement: Table S4. — DNA PLP sequences for cDNA-ISS used in the 9plex RNA-ISS - cDNA-ISS efficiency comparison [file develop-151-202448-TableS4.xlsx]

## Sheet: Copy of cDNA PLPs (mus)
Foxj1	134	TTCGGAGGAGGCGAC TGCGTCTATTTAGTGGAGCC AGCCTGGAACAGCTATACAC GGCCTCACATTCGTG
Foxj1	134	AGCCGCACACACCCG TGCGTCTATTTAGTGGAGCC AGCCTGGAACAGCTATACAC CTGCCTGCCTTGGGC
Foxj1	134	AGCGAAAGCAGCCGC TGCGTCTATTTAGTGGAGCC AGCCTGGAACAGCTATACAC GCAGGCTGGGGCATA
Foxj1	134	CCTCAAGCCCAAGGA TGCGTCTATTTAGTGGAGCC AGCCTGGAACAGCTATACAC CATCCACCCATGTTC
Foxj1	134	GCCCGGCTCACTGGG TGCGTCTATTTAGTGGAGCC AGCCTGGAACAGCTATACAC AACTGGGGAAAGGAT
Plp1	135	GCCCCCTTTGCTTCC TGCGTCTATTTAGTGGAGCC AGCCTTATAGAACCAGCTAC AGATGTCTGGTAGGG
Plp1	135	GGGCCGAGGCACCAA TGCGTCTATTTAGTGGAGCC AGCCTTATAGAACCAGCTAC CGTCCTTAAACTCAT
Plp1	135	GGAAAGGTTCTCAGG TGCGTCTATTTAGTGGAGCC AGCCTTATAGAACCAGCTAC TGAGGAGAGCAGAAC
Plp1	135	CTTTGGATAGCATGT TGCGTCTATTTAGTGGAGCC AGCCTTATAGAACCAGCTAC GCAAGATACTTAACT
Plp1	135	TATCCTGTATTTGTT TGCGTCTATTTAGTGGAGCC AGCCTTATAGAACCAGCTAC CCCAGATTTCAGGCT
Lamp5	136	GACAGCTCCTGCATC TGCGTCTATTTAGTGGAGCC ATATAGAGAAGAGGCTCGCC AGAACTCTCAGCGTG
Lamp5	136	GAACAAGAAGTGGAA TGCGTCTATTTAGTGGAGCC ATATAGAGAAGAGGCTCGCC GTCCAAACCGTGGCA
Lamp5	136	GCATTTTGTCTATGA TGCGTCTATTTAGTGGAGCC ATATAGAGAAGAGGCTCGCC GAATCTGAACAAGGT
Lamp5	136	GCACTTTTTCACCTG TGCGTCTATTTAGTGGAGCC ATATAGAGAAGAGGCTCGCC TGTAGAACGACAATG
Lamp5	136	CACTACGCACGGTTG TGCGTCTATTTAGTGGAGCC ATATAGAGAAGAGGCTCGCC GAACCCGTCTAATGA
Rorb	137	CGTCATTGACCTGCC TGCGTCTATTTAGTGGAGCC ATATAGTCAACGATGGGACC ATACGCCAACGGGCA
Rorb	137	AGAAAAGTCCAGAAG TGCGTCTATTTAGTGGAGCC ATATAGTCAACGATGGGACC TGGCTGATCGAACCA
Rorb	137	GCTCTTTTGTTTGTT TGCGTCTATTTAGTGGAGCC ATATAGTCAACGATGGGACC ATGCACCTGAGTGGG
Rorb	137	AGAGGGGAAGCCAAA TGCGTCTATTTAGTGGAGCC ATATAGTCAACGATGGGACC TGGCACATACCGGGA
Rorb	137	ACATTTGCCTCAGGA TGCGTCTATTTAGTGGAGCC ATATAGTCAACGATGGGACC AAGAGATTGTTCCCC
Kcnip2	138	TTGCAGGTCCTGTAC TGCGTCTATTTAGTGGAGCC CACGACTAACTAGGGTACAC TTCACACGCAGAGAG
Kcnip2	138	CCAGGCAAACCTAAC TGCGTCTATTTAGTGGAGCC CACGACTAACTAGGGTACAC TGCTGTAGCCCTAGT
Kcnip2	138	TCCCTTCTCAGAGAA TGCGTCTATTTAGTGGAGCC CACGACTAACTAGGGTACAC ATTTTCCTCTAAGAC
Kcnip2	138	CTCCATCTGAACCCA TGCGTCTATTTAGTGGAGCC CACGACTAACTAGGGTACAC AGAACGAGAGGGGCA
Kcnip2	138	TGGCTATGCACAGCC TGCGTCTATTTAGTGGAGCC CACGACTAACTAGGGTACAC ATCCAATAAAACACA
Actb	35	GGTCCACACCCGCCAAGATACGGAAATGGACGTTCCGGGTAGCACAATTAGTACAAGCTCCTTCGTTGCC
Actb	35	GTGGGAATGGGTCAGAGATACGGAAATGGACGTTCCGGGTAGCACAATTAGTACACACCAGGGTGTGATG
Actb	18	AAACATCCCCCAAAGCTAGACAGACTGCGACATACCGGGTAGCACAATTAGTACAGCAGTTGGTTGGAGC
Actb	18	GGTCTGAGGCCTCCCCTAGACAGACTGCGACATACCGGGTAGCACAATTAGTACATTTCTGAATGGCCCA
Pgk1	13	AATGTCGCTTTCCAAGGTTGCTACGATGACTCAGTCGGGTAGCACAATTAGTACATCACGGTGTTGCCAA
Pgk1	13	TGAGCCACCTGGGCCGGTTGCTACGATGACTCAGTCGGGTAGCACAATTAGTACAAGTCCGTTGTCCTTA
Pgk1	103	CAGTCTAGAGCTCCTATATAACGATACCACCCGTGCGGGTAGCACAATTAGTACACACTGGGGGCGGTGC
Pgk1	103	CTGCATCAGGATTTGATATAACGATACCACCCGTGCGGGTAGCACAATTAGTACACTCAGCTCGTCTTTA
Gapdh	51	CGTATTGGGCGCCTGTCGCGTCTACCTGACTTTAGCGGGTAGCACAATTAGTACAGTGAACGGATTTGGC
Gapdh	51	CTAACATCAAATGGGTCGCGTCTACCTGACTTTAGCGGGTAGCACAATTAGTACAAGGAGCGAGACCCCA
Gapdh	86	TGGAGAAACCTGCCACACGTACTAAGACCACTAGGCGGGTAGCACAATTAGTACAATCTGACGTGCCGCC
Gapdh	86	CCTATCCCAACTCGGCACGTACTAAGACCACTAGGCGGGTAGCACAATTAGTACACTGAGCAAGAGAGGC
Polr2a	93	GCGCCTGCGCAGCGCGGTGCTCTACGAGTCTGATACGGGTAGCACAATTAGTACATTTGTAGCGAGGTTT
Polr2a	93	AAGCGGATGTCTGTGGGTGCTCTACGAGTCTGATACGGGTAGCACAATTAGTACAAGTCCGGATGAATTG
Polr2a	56	CTCCTGTGTGACACTAACCGTCTAAACCATACGTGCGGGTAGCACAATTAGTACATATCGGCATTTGGCG
Polr2a	56	ATACACCCCAGAGCCAACCGTCTAAACCATACGTGCGGGTAGCACAATTAGTACAGCTCCCCTGGGGGCT
