# Supplementary material for: Open-source, high-throughput targeted in situ transcriptomics for developmental and tissue biology
Source: Development. 2024 Aug 29;151(16):dev202448. doi: 10.1242/dev.202448 (PMC11385644; doi:10.1242/dev.202448)
Supplement: Table S5. — The sequences of the Lprobes used, with the corresponding detection oligo and LbarIDs [file develop-151-202448-TableS5.xlsx]

## Sheet: Lprobes 
Lprobe ID	sequence	DO
LbarID_0134	AGCCTGGAACAGCTATACACTCCGACTGTTTATCCACAGA	5
LbarID_0135	AGCCTTATAGAACCAGCTACCTGTACCCGGTCACATAGAA	1
LbarID_0136	ATATAGAGAAGAGGCTCGCCTGTGAGGGATCGTTATCTCC	2
LbarID_0137	ATATAGTCAACGATGGGACCACAGTTGGAAAGCCGAGTAC	3
LbarID_0138	CACGACTAACTAGGGTACACGACAGGCAGTCACAGATATG	4
LbarID_0035	GATACGGAAATGGACGTAGGACAGGCAGTCACAGATATG	4
LbarID_0018	TAGACAGACTGCGACATTGGACAGGCAGTCACAGATATG	4
LbarID_0013	GTTGCTACGATGACTCACAACAGTTGGAAAGCCGAGTAC	3
LbarID_0103	TATAACGATACCACCCGACACAGTTGGAAAGCCGAGTAC	3
LbarID_0051	CGCGTCTACCTGACTTTTCCTGTACCCGGTCACATAGAA	1
LbarID_0086	ACGTACTAAGACCACTACCCTGTACCCGGTCACATAGAA	1
LbarID_0093	GTGCTCTACGAGTCTGAATTGTGAGGGATCGTTATCTCC	2
LbarID_0056	ACCGTCTAAACCATACGACTGTGAGGGATCGTTATCTCC	2
Lprobe ID	ID_Seq	Barcode_Combi / respective DOs	Cycle 1	Cycle 2	Cycle 3	Cycle 4	Cycle 5	Cycle 6
LbarID_0201	CGTATTATATGCAAGGTCGC	123411	GTATTATATGCAAGGTCCGCTGTACCCGGTCACATAGAA	GTATTATATGCAAGGTCCGTGTGAGGGATCGTTATCTCC	GTATTATATGCAAGGTCCGACAGTTGGAAAGCCGAGTAC	GTATTATATGCAAGGTCCGGACAGGCAGTCACAGATATG	GTATTATATGCAAGGTCCGCTGTACCCGGTCACATAGAA	GTATTATATGCAAGGTCCGCTGTACCCGGTCACATAGAA
LbarID_0202	GACTGTAGAGAGACGATCCA	213411	ACTGTAGAGAGACGATCGTTGTGAGGGATCGTTATCTCC	ACTGTAGAGAGACGATCGTCTGTACCCGGTCACATAGAA	ACTGTAGAGAGACGATCGTACAGTTGGAAAGCCGAGTAC	ACTGTAGAGAGACGATCGTGACAGGCAGTCACAGATATG	ACTGTAGAGAGACGATCGTCTGTACCCGGTCACATAGAA	ACTGTAGAGAGACGATCGTCTGTACCCGGTCACATAGAA
LbarID_0203	GACTTACACTTACGTCCGAA	343321	ACTTACACTTACGTCCGTTACAGTTGGAAAGCCGAGTAC	ACTTACACTTACGTCCGTTGACAGGCAGTCACAGATATG	ACTTACACTTACGTCCGTTACAGTTGGAAAGCCGAGTAC	ACTTACACTTACGTCCGTTACAGTTGGAAAGCCGAGTAC	ACTTACACTTACGTCCGTTTGTGAGGGATCGTTATCTCC	ACTTACACTTACGTCCGTTCTGTACCCGGTCACATAGAA
LbarID_0204	GTAGCGACATTGAGTTAGCA	433321	TAGCGACATTGAGTTAGGTGACAGGCAGTCACAGATATG	TAGCGACATTGAGTTAGGTACAGTTGGAAAGCCGAGTAC	TAGCGACATTGAGTTAGGTACAGTTGGAAAGCCGAGTAC	TAGCGACATTGAGTTAGGTACAGTTGGAAAGCCGAGTAC	TAGCGACATTGAGTTAGGTTGTGAGGGATCGTTATCTCC	TAGCGACATTGAGTTAGGTCTGTACCCGGTCACATAGAA
LbarID_0205	TAGTCGTGAGATAGCGATTC	132411	AGTCGTGAGATAGCGATAGCTGTACCCGGTCACATAGAA	AGTCGTGAGATAGCGATAGACAGTTGGAAAGCCGAGTAC	AGTCGTGAGATAGCGATAGTGTGAGGGATCGTTATCTCC	AGTCGTGAGATAGCGATAGGACAGGCAGTCACAGATATG	AGTCGTGAGATAGCGATAGCTGTACCCGGTCACATAGAA	AGTCGTGAGATAGCGATAGCTGTACCCGGTCACATAGAA
LbarID_0206	TCTGTCGTACTGCTATCAGG	242411	CTGTCGTACTGCTATCACCTGTGAGGGATCGTTATCTCC	CTGTCGTACTGCTATCACCGACAGGCAGTCACAGATATG	CTGTCGTACTGCTATCACCTGTGAGGGATCGTTATCTCC	CTGTCGTACTGCTATCACCGACAGGCAGTCACAGATATG	CTGTCGTACTGCTATCACCCTGTACCCGGTCACATAGAA	CTGTCGTACTGCTATCACCCTGTACCCGGTCACATAGAA
LbarID_0207	AAGTTCGCAAACGTGTAGAC	312411	AGTTCGCAAACGTGTAGTGACAGTTGGAAAGCCGAGTAC	AGTTCGCAAACGTGTAGTGCTGTACCCGGTCACATAGAA	AGTTCGCAAACGTGTAGTGTGTGAGGGATCGTTATCTCC	AGTTCGCAAACGTGTAGTGGACAGGCAGTCACAGATATG	AGTTCGCAAACGTGTAGTGCTGTACCCGGTCACATAGAA	AGTTCGCAAACGTGTAGTGCTGTACCCGGTCACATAGAA
LbarID_0208	ACGTCTGAACACTCATTACG	422411	CGTCTGAACACTCATTAGCGACAGGCAGTCACAGATATG	CGTCTGAACACTCATTAGCTGTGAGGGATCGTTATCTCC	CGTCTGAACACTCATTAGCTGTGAGGGATCGTTATCTCC	CGTCTGAACACTCATTAGCGACAGGCAGTCACAGATATG	CGTCTGAACACTCATTAGCCTGTACCCGGTCACATAGAA	CGTCTGAACACTCATTAGCCTGTACCCGGTCACATAGAA
LbarID_0209	AGGTCATAACAGTTGAGACG	141411	GGTCATAACAGTTGAGAGCCTGTACCCGGTCACATAGAA	GGTCATAACAGTTGAGAGCGACAGGCAGTCACAGATATG	GGTCATAACAGTTGAGAGCCTGTACCCGGTCACATAGAA	GGTCATAACAGTTGAGAGCGACAGGCAGTCACAGATATG	GGTCATAACAGTTGAGAGCCTGTACCCGGTCACATAGAA	GGTCATAACAGTTGAGAGCCTGTACCCGGTCACATAGAA
LbarID_0210	AGGTCATGCAAGTAACGATC	231411	GGTCATGCAAGTAACGAAGTGTGAGGGATCGTTATCTCC	GGTCATGCAAGTAACGAAGACAGTTGGAAAGCCGAGTAC	GGTCATGCAAGTAACGAAGCTGTACCCGGTCACATAGAA	GGTCATGCAAGTAACGAAGGACAGGCAGTCACAGATATG	GGTCATGCAAGTAACGAAGCTGTACCCGGTCACATAGAA	GGTCATGCAAGTAACGAAGCTGTACCCGGTCACATAGAA
LbarID_0211	ATCTCCATAACCGTGATCGA	321411	TCTCCATAACCGTGATCCTACAGTTGGAAAGCCGAGTAC	TCTCCATAACCGTGATCCTTGTGAGGGATCGTTATCTCC	TCTCCATAACCGTGATCCTCTGTACCCGGTCACATAGAA	TCTCCATAACCGTGATCCTGACAGGCAGTCACAGATATG	TCTCCATAACCGTGATCCTCTGTACCCGGTCACATAGAA	TCTCCATAACCGTGATCCTCTGTACCCGGTCACATAGAA
LbarID_0212	ATCTCGACACAAGCTAATCG	411411	TCTCGACACAAGCTAATGCGACAGGCAGTCACAGATATG	TCTCGACACAAGCTAATGCCTGTACCCGGTCACATAGAA	TCTCGACACAAGCTAATGCCTGTACCCGGTCACATAGAA	TCTCGACACAAGCTAATGCGACAGGCAGTCACAGATATG	TCTCGACACAAGCTAATGCCTGTACCCGGTCACATAGAA	TCTCGACACAAGCTAATGCCTGTACCCGGTCACATAGAA
LbarID_0213	ATCTCGCTAACCTCTGAGTA	114411	TCTCGCTAACCTCTGAGATCTGTACCCGGTCACATAGAA	TCTCGCTAACCTCTGAGATCTGTACCCGGTCACATAGAA	TCTCGCTAACCTCTGAGATGACAGGCAGTCACAGATATG	TCTCGCTAACCTCTGAGATGACAGGCAGTCACAGATATG	TCTCGCTAACCTCTGAGATCTGTACCCGGTCACATAGAA	TCTCGCTAACCTCTGAGATCTGTACCCGGTCACATAGAA
LbarID_0214	CAGGTGCTAAGACTCTGTAA	224411	AGGTGCTAAGACTCTGTTTTGTGAGGGATCGTTATCTCC	AGGTGCTAAGACTCTGTTTTGTGAGGGATCGTTATCTCC	AGGTGCTAAGACTCTGTTTGACAGGCAGTCACAGATATG	AGGTGCTAAGACTCTGTTTGACAGGCAGTCACAGATATG	AGGTGCTAAGACTCTGTTTCTGTACCCGGTCACATAGAA	AGGTGCTAAGACTCTGTTTCTGTACCCGGTCACATAGAA
LbarID_0215	CAGTAACGGTTCTACAAGGA	334321	AGTAACGGTTCTACAAGCTACAGTTGGAAAGCCGAGTAC	AGTAACGGTTCTACAAGCTACAGTTGGAAAGCCGAGTAC	AGTAACGGTTCTACAAGCTGACAGGCAGTCACAGATATG	AGTAACGGTTCTACAAGCTACAGTTGGAAAGCCGAGTAC	AGTAACGGTTCTACAAGCTTGTGAGGGATCGTTATCTCC	AGTAACGGTTCTACAAGCTCTGTACCCGGTCACATAGAA
LbarID_0216	CGTCAAGTATCTCACACGAG	244211	GTCAAGTATCTCACACGTCTGTGAGGGATCGTTATCTCC	GTCAAGTATCTCACACGTCGACAGGCAGTCACAGATATG	GTCAAGTATCTCACACGTCGACAGGCAGTCACAGATATG	GTCAAGTATCTCACACGTCTGTGAGGGATCGTTATCTCC	GTCAAGTATCTCACACGTCCTGTACCCGGTCACATAGAA	GTCAAGTATCTCACACGTCCTGTACCCGGTCACATAGAA
LbarID_0217	GACTTATACGTCATGCGACC	324111	ACTTATACGTCATGCGAGGACAGTTGGAAAGCCGAGTAC	ACTTATACGTCATGCGAGGTGTGAGGGATCGTTATCTCC	ACTTATACGTCATGCGAGGGACAGGCAGTCACAGATATG	ACTTATACGTCATGCGAGGCTGTACCCGGTCACATAGAA	ACTTATACGTCATGCGAGGCTGTACCCGGTCACATAGAA	ACTTATACGTCATGCGAGGCTGTACCCGGTCACATAGAA
LbarID_0218	GCGTTTAATGTGAGCTACGA	131311	CGTTTAATGTGAGCTACCTCTGTACCCGGTCACATAGAA	CGTTTAATGTGAGCTACCTACAGTTGGAAAGCCGAGTAC	CGTTTAATGTGAGCTACCTCTGTACCCGGTCACATAGAA	CGTTTAATGTGAGCTACCTACAGTTGGAAAGCCGAGTAC	CGTTTAATGTGAGCTACCTCTGTACCCGGTCACATAGAA	CGTTTAATGTGAGCTACCTCTGTACCCGGTCACATAGAA
LbarID_0219	GTGTTTATACGTTGAGCACG	434421	TGTTTATACGTTGAGCAGCGACAGGCAGTCACAGATATG	TGTTTATACGTTGAGCAGCACAGTTGGAAAGCCGAGTAC	TGTTTATACGTTGAGCAGCGACAGGCAGTCACAGATATG	TGTTTATACGTTGAGCAGCGACAGGCAGTCACAGATATG	TGTTTATACGTTGAGCAGCTGTGAGGGATCGTTATCTCC	TGTTTATACGTTGAGCAGCCTGTACCCGGTCACATAGAA
LbarID_0220	GTGTTTGACTAGCGTCTACC	314211	TGTTTGACTAGCGTCTAGGACAGTTGGAAAGCCGAGTAC	TGTTTGACTAGCGTCTAGGCTGTACCCGGTCACATAGAA	TGTTTGACTAGCGTCTAGGGACAGGCAGTCACAGATATG	TGTTTGACTAGCGTCTAGGTGTGAGGGATCGTTATCTCC	TGTTTGACTAGCGTCTAGGCTGTACCCGGTCACATAGAA	TGTTTGACTAGCGTCTAGGCTGTACCCGGTCACATAGAA
LbarID_0221	GTTAATTCATCTAGCGCGAC	322311	TTAATTCATCTAGCGCGTGACAGTTGGAAAGCCGAGTAC	TTAATTCATCTAGCGCGTGTGTGAGGGATCGTTATCTCC	TTAATTCATCTAGCGCGTGTGTGAGGGATCGTTATCTCC	TTAATTCATCTAGCGCGTGACAGTTGGAAAGCCGAGTAC	TTAATTCATCTAGCGCGTGCTGTACCCGGTCACATAGAA	TTAATTCATCTAGCGCGTGCTGTACCCGGTCACATAGAA
LbarID_0222	TCTGTTCAGTATCCAGTCAC	233211	CTGTTCAGTATCCAGTCTGTGTGAGGGATCGTTATCTCC	CTGTTCAGTATCCAGTCTGACAGTTGGAAAGCCGAGTAC	CTGTTCAGTATCCAGTCTGACAGTTGGAAAGCCGAGTAC	CTGTTCAGTATCCAGTCTGTGTGAGGGATCGTTATCTCC	CTGTTCAGTATCCAGTCTGCTGTACCCGGTCACATAGAA	CTGTTCAGTATCCAGTCTGCTGTACCCGGTCACATAGAA
LbarID_0223	TCTGTTGAGAGCTGAGTCTA	341211	CTGTTGAGAGCTGAGTCATACAGTTGGAAAGCCGAGTAC	CTGTTGAGAGCTGAGTCATGACAGGCAGTCACAGATATG	CTGTTGAGAGCTGAGTCATCTGTACCCGGTCACATAGAA	CTGTTGAGAGCTGAGTCATTGTGAGGGATCGTTATCTCC	CTGTTGAGAGCTGAGTCATCTGTACCCGGTCACATAGAA	CTGTTGAGAGCTGAGTCATCTGTACCCGGTCACATAGAA
LbarID_0224	AATAACATAACGCCCTGTCG	221211	ATAACATAACGCCCTGTGCTGTGAGGGATCGTTATCTCC	ATAACATAACGCCCTGTGCTGTGAGGGATCGTTATCTCC	ATAACATAACGCCCTGTGCCTGTACCCGGTCACATAGAA	ATAACATAACGCCCTGTGCTGTGAGGGATCGTTATCTCC	ATAACATAACGCCCTGTGCCTGTACCCGGTCACATAGAA	ATAACATAACGCCCTGTGCCTGTACCCGGTCACATAGAA
LbarID_0225	AATACACTAAAGCTCGGTCC	212211	ATACACTAAAGCTCGGTGGTGTGAGGGATCGTTATCTCC	ATACACTAAAGCTCGGTGGCTGTACCCGGTCACATAGAA	ATACACTAAAGCTCGGTGGTGTGAGGGATCGTTATCTCC	ATACACTAAAGCTCGGTGGTGTGAGGGATCGTTATCTCC	ATACACTAAAGCTCGGTGGCTGTACCCGGTCACATAGAA	ATACACTAAAGCTCGGTGGCTGTACCCGGTCACATAGAA
LbarID_0226	ACGTGAACAATTCCACACTG	414111	CGTGAACAATTCCACACACGACAGGCAGTCACAGATATG	CGTGAACAATTCCACACACCTGTACCCGGTCACATAGAA	CGTGAACAATTCCACACACGACAGGCAGTCACAGATATG	CGTGAACAATTCCACACACCTGTACCCGGTCACATAGAA	CGTGAACAATTCCACACACCTGTACCCGGTCACATAGAA	CGTGAACAATTCCACACACCTGTACCCGGTCACATAGAA
LbarID_0227	ACGTGCCTAAAGTGTACTAC	232311	CGTGCCTAAAGTGTACTTGTGTGAGGGATCGTTATCTCC	CGTGCCTAAAGTGTACTTGACAGTTGGAAAGCCGAGTAC	CGTGCCTAAAGTGTACTTGTGTGAGGGATCGTTATCTCC	CGTGCCTAAAGTGTACTTGACAGTTGGAAAGCCGAGTAC	CGTGCCTAAAGTGTACTTGCTGTACCCGGTCACATAGAA	CGTGCCTAAAGTGTACTTGCTGTACCCGGTCACATAGAA
LbarID_0228	AGGTCGTTAAGAGGCAATAC	111211	GGTCGTTAAGAGGCAATTGCTGTACCCGGTCACATAGAA	GGTCGTTAAGAGGCAATTGCTGTACCCGGTCACATAGAA	GGTCGTTAAGAGGCAATTGCTGTACCCGGTCACATAGAA	GGTCGTTAAGAGGCAATTGTGTGAGGGATCGTTATCTCC	GGTCGTTAAGAGGCAATTGCTGTACCCGGTCACATAGAA	GGTCGTTAAGAGGCAATTGCTGTACCCGGTCACATAGAA
LbarID_0229	AGGTCTTGACAATAAGGACG	441111	GGTCTTGACAATAAGGAGCGACAGGCAGTCACAGATATG	GGTCTTGACAATAAGGAGCGACAGGCAGTCACAGATATG	GGTCTTGACAATAAGGAGCCTGTACCCGGTCACATAGAA	GGTCTTGACAATAAGGAGCCTGTACCCGGTCACATAGAA	GGTCTTGACAATAAGGAGCCTGTACCCGGTCACATAGAA	GGTCTTGACAATAAGGAGCCTGTACCCGGTCACATAGAA
LbarID_0230	ATCTCTACAACCGCTATGAG	112111	TCTCTACAACCGCTATGTCCTGTACCCGGTCACATAGAA	TCTCTACAACCGCTATGTCCTGTACCCGGTCACATAGAA	TCTCTACAACCGCTATGTCTGTGAGGGATCGTTATCTCC	TCTCTACAACCGCTATGTCCTGTACCCGGTCACATAGAA	TCTCTACAACCGCTATGTCCTGTACCCGGTCACATAGAA	TCTCTACAACCGCTATGTCCTGTACCCGGTCACATAGAA
LbarID_0231	ATCTGACTAACGATGATGCC	144111	TCTGACTAACGATGATGGGCTGTACCCGGTCACATAGAA	TCTGACTAACGATGATGGGGACAGGCAGTCACAGATATG	TCTGACTAACGATGATGGGGACAGGCAGTCACAGATATG	TCTGACTAACGATGATGGGCTGTACCCGGTCACATAGAA	TCTGACTAACGATGATGGGCTGTACCCGGTCACATAGAA	TCTGACTAACGATGATGGGCTGTACCCGGTCACATAGAA
LbarID_0232	CAGTACACATAAGTAGCGCG	311311	AGTACACATAAGTAGCGGCACAGTTGGAAAGCCGAGTAC	AGTACACATAAGTAGCGGCCTGTACCCGGTCACATAGAA	AGTACACATAAGTAGCGGCCTGTACCCGGTCACATAGAA	AGTACACATAAGTAGCGGCACAGTTGGAAAGCCGAGTAC	AGTACACATAAGTAGCGGCCTGTACCCGGTCACATAGAA	AGTACACATAAGTAGCGGCCTGTACCCGGTCACATAGAA
LbarID_0233	CGAGATGTACGCACAAGATC	332211	GAGATGTACGCACAAGAAGACAGTTGGAAAGCCGAGTAC	GAGATGTACGCACAAGAAGACAGTTGGAAAGCCGAGTAC	GAGATGTACGCACAAGAAGTGTGAGGGATCGTTATCTCC	GAGATGTACGCACAAGAAGTGTGAGGGATCGTTATCTCC	GAGATGTACGCACAAGAAGCTGTACCCGGTCACATAGAA	GAGATGTACGCACAAGAAGCTGTACCCGGTCACATAGAA
LbarID_0234	CGAGATTACAATTCACGAGC	121111	GAGATTACAATTCACGACGCTGTACCCGGTCACATAGAA	GAGATTACAATTCACGACGTGTGAGGGATCGTTATCTCC	GAGATTACAATTCACGACGCTGTACCCGGTCACATAGAA	GAGATTACAATTCACGACGCTGTACCCGGTCACATAGAA	GAGATTACAATTCACGACGCTGTACCCGGTCACATAGAA	GAGATTACAATTCACGACGCTGTACCCGGTCACATAGAA
LbarID_0235	CGAGCAATACATACATCTGC	421311	GAGCAATACATACATCTCGGACAGGCAGTCACAGATATG	GAGCAATACATACATCTCGTGTGAGGGATCGTTATCTCC	GAGCAATACATACATCTCGCTGTACCCGGTCACATAGAA	GAGCAATACATACATCTCGACAGTTGGAAAGCCGAGTAC	GAGCAATACATACATCTCGCTGTACCCGGTCACATAGAA	GAGCAATACATACATCTCGCTGTACCCGGTCACATAGAA
LbarID_0236	GAGACAGGAGTGACTACATT	413211	AGACAGGAGTGACTACAAAGACAGGCAGTCACAGATATG	AGACAGGAGTGACTACAAACTGTACCCGGTCACATAGAA	AGACAGGAGTGACTACAAAACAGTTGGAAAGCCGAGTAC	AGACAGGAGTGACTACAAATGTGAGGGATCGTTATCTCC	AGACAGGAGTGACTACAAACTGTACCCGGTCACATAGAA	AGACAGGAGTGACTACAAACTGTACCCGGTCACATAGAA
LbarID_0237	GCGTTTCTAATGTCCACTAC	323211	CGTTTCTAATGTCCACTTGACAGTTGGAAAGCCGAGTAC	CGTTTCTAATGTCCACTTGTGTGAGGGATCGTTATCTCC	CGTTTCTAATGTCCACTTGACAGTTGGAAAGCCGAGTAC	CGTTTCTAATGTCCACTTGTGTGAGGGATCGTTATCTCC	CGTTTCTAATGTCCACTTGCTGTACCCGGTCACATAGAA	CGTTTCTAATGTCCACTTGCTGTACCCGGTCACATAGAA
LbarID_0238	GCTACCACCTACGTGTATAT	134211	CTACCACCTACGTGTATTACTGTACCCGGTCACATAGAA	CTACCACCTACGTGTATTAACAGTTGGAAAGCCGAGTAC	CTACCACCTACGTGTATTAGACAGGCAGTCACAGATATG	CTACCACCTACGTGTATTATGTGAGGGATCGTTATCTCC	CTACCACCTACGTGTATTACTGTACCCGGTCACATAGAA	CTACCACCTACGTGTATTACTGTACCCGGTCACATAGAA
LbarID_0239	GTTACGCGAGAGGTCATTAC	424211	TTACGCGAGAGGTCATTTGGACAGGCAGTCACAGATATG	TTACGCGAGAGGTCATTTGTGTGAGGGATCGTTATCTCC	TTACGCGAGAGGTCATTTGGACAGGCAGTCACAGATATG	TTACGCGAGAGGTCATTTGTGTGAGGGATCGTTATCTCC	TTACGCGAGAGGTCATTTGCTGTACCCGGTCACATAGAA	TTACGCGAGAGGTCATTTGCTGTACCCGGTCACATAGAA
LbarID_0240	TAGTGCAGATGACGTTAGTC	443421	AGTGCAGATGACGTTAGAGGACAGGCAGTCACAGATATG	AGTGCAGATGACGTTAGAGGACAGGCAGTCACAGATATG	AGTGCAGATGACGTTAGAGACAGTTGGAAAGCCGAGTAC	AGTGCAGATGACGTTAGAGGACAGGCAGTCACAGATATG	AGTGCAGATGACGTTAGAGTGTGAGGGATCGTTATCTCC	AGTGCAGATGACGTTAGAGCTGTACCCGGTCACATAGAA
LbarID_0241	TAGTTATACTGTACGTGGCC	423111	AGTTATACTGTACGTGGGGGACAGGCAGTCACAGATATG	AGTTATACTGTACGTGGGGTGTGAGGGATCGTTATCTCC	AGTTATACTGTACGTGGGGACAGTTGGAAAGCCGAGTAC	AGTTATACTGTACGTGGGGCTGTACCCGGTCACATAGAA	AGTTATACTGTACGTGGGGCTGTACCCGGTCACATAGAA	AGTTATACTGTACGTGGGGCTGTACCCGGTCACATAGAA
LbarID_0242	TCTTAGGTACTTGCAGTGAC	342111	CTTAGGTACTTGCAGTGTGACAGTTGGAAAGCCGAGTAC	CTTAGGTACTTGCAGTGTGGACAGGCAGTCACAGATATG	CTTAGGTACTTGCAGTGTGTGTGAGGGATCGTTATCTCC	CTTAGGTACTTGCAGTGTGCTGTACCCGGTCACATAGAA	CTTAGGTACTTGCAGTGTGCTGTACCCGGTCACATAGAA	CTTAGGTACTTGCAGTGTGCTGTACCCGGTCACATAGAA
LbarID_0243	TCTTATGAGATGTAGCTCGC	444321	CTTATGAGATGTAGCTCCGGACAGGCAGTCACAGATATG	CTTATGAGATGTAGCTCCGGACAGGCAGTCACAGATATG	CTTATGAGATGTAGCTCCGGACAGGCAGTCACAGATATG	CTTATGAGATGTAGCTCCGACAGTTGGAAAGCCGAGTAC	CTTATGAGATGTAGCTCCGTGTGAGGGATCGTTATCTCC	CTTATGAGATGTAGCTCCGCTGTACCCGGTCACATAGAA
LbarID_0244	AATAGACTAAAGCGTGTGCC	214311	ATAGACTAAAGCGTGTGGGTGTGAGGGATCGTTATCTCC	ATAGACTAAAGCGTGTGGGCTGTACCCGGTCACATAGAA	ATAGACTAAAGCGTGTGGGGACAGGCAGTCACAGATATG	ATAGACTAAAGCGTGTGGGACAGTTGGAAAGCCGAGTAC	ATAGACTAAAGCGTGTGGGCTGTACCCGGTCACATAGAA	ATAGACTAAAGCGTGTGGGCTGTACCCGGTCACATAGAA
LbarID_0245	ACGTGTAAAGTCGTCACAAC	344421	CGTGTAAAGTCGTCACATGACAGTTGGAAAGCCGAGTAC	CGTGTAAAGTCGTCACATGGACAGGCAGTCACAGATATG	CGTGTAAAGTCGTCACATGGACAGGCAGTCACAGATATG	CGTGTAAAGTCGTCACATGGACAGGCAGTCACAGATATG	CGTGTAAAGTCGTCACATGTGTGAGGGATCGTTATCTCC	CGTGTAAAGTCGTCACATGCTGTACCCGGTCACATAGAA
LbarID_0246	AGGTTCATACAACGTCAGAC	133111	GGTTCATACAACGTCAGTGCTGTACCCGGTCACATAGAA	GGTTCATACAACGTCAGTGACAGTTGGAAAGCCGAGTAC	GGTTCATACAACGTCAGTGACAGTTGGAAAGCCGAGTAC	GGTTCATACAACGTCAGTGCTGTACCCGGTCACATAGAA	GGTTCATACAACGTCAGTGCTGTACCCGGTCACATAGAA	GGTTCATACAACGTCAGTGCTGTACCCGGTCACATAGAA
LbarID_0247	ATCTGCTGACACACACTAAG	333421	TCTGCTGACACACACTATCACAGTTGGAAAGCCGAGTAC	TCTGCTGACACACACTATCACAGTTGGAAAGCCGAGTAC	TCTGCTGACACACACTATCACAGTTGGAAAGCCGAGTAC	TCTGCTGACACACACTATCGACAGGCAGTCACAGATATG	TCTGCTGACACACACTATCTGTGAGGGATCGTTATCTCC	TCTGCTGACACACACTATCCTGTACCCGGTCACATAGAA
LbarID_0248	ATCTGGGTAAATAGGTACGC	431211	TCTGGGTAAATAGGTACCGGACAGGCAGTCACAGATATG	TCTGGGTAAATAGGTACCGACAGTTGGAAAGCCGAGTAC	TCTGGGTAAATAGGTACCGCTGTACCCGGTCACATAGAA	TCTGGGTAAATAGGTACCGTGTGAGGGATCGTTATCTCC	TCTGGGTAAATAGGTACCGCTGTACCCGGTCACATAGAA	TCTGGGTAAATAGGTACCGCTGTACCCGGTCACATAGAA
LbarID_0249	CAGTCAACGTAGTCTAACGC	143211	AGTCAACGTAGTCTAACCGCTGTACCCGGTCACATAGAA	AGTCAACGTAGTCTAACCGGACAGGCAGTCACAGATATG	AGTCAACGTAGTCTAACCGACAGTTGGAAAGCCGAGTAC	AGTCAACGTAGTCTAACCGTGTGAGGGATCGTTATCTCC	AGTCAACGTAGTCTAACCGCTGTACCCGGTCACATAGAA	AGTCAACGTAGTCTAACCGCTGTACCCGGTCACATAGAA
LbarID_0250	CGAGCGATAATCAAGTCGAG	122211	GAGCGATAATCAAGTCGTCCTGTACCCGGTCACATAGAA	GAGCGATAATCAAGTCGTCTGTGAGGGATCGTTATCTCC	GAGCGATAATCAAGTCGTCTGTGAGGGATCGTTATCTCC	GAGCGATAATCAAGTCGTCTGTGAGGGATCGTTATCTCC	GAGCGATAATCAAGTCGTCCTGTACCCGGTCACATAGAA	GAGCGATAATCAAGTCGTCCTGTACCCGGTCACATAGAA
LbarID_0251	CGTCACGTACATCACTATGA	113311	GTCACGTACATCACTATCTCTGTACCCGGTCACATAGAA	GTCACGTACATCACTATCTCTGTACCCGGTCACATAGAA	GTCACGTACATCACTATCTACAGTTGGAAAGCCGAGTAC	GTCACGTACATCACTATCTACAGTTGGAAAGCCGAGTAC	GTCACGTACATCACTATCTCTGTACCCGGTCACATAGAA	GTCACGTACATCACTATCTCTGTACCCGGTCACATAGAA
LbarID_0252	CGTCAGAGACACTGGAATAG	234111	GTCAGAGACACTGGAATTCTGTGAGGGATCGTTATCTCC	GTCAGAGACACTGGAATTCACAGTTGGAAAGCCGAGTAC	GTCAGAGACACTGGAATTCGACAGGCAGTCACAGATATG	GTCAGAGACACTGGAATTCCTGTACCCGGTCACATAGAA	GTCAGAGACACTGGAATTCCTGTACCCGGTCACATAGAA	GTCAGAGACACTGGAATTCCTGTACCCGGTCACATAGAA
LbarID_0253	GAGACATTAGAGATACGCCT	241311	AGACATTAGAGATACGCGATGTGAGGGATCGTTATCTCC	AGACATTAGAGATACGCGAGACAGGCAGTCACAGATATG	AGACATTAGAGATACGCGACTGTACCCGGTCACATAGAA	AGACATTAGAGATACGCGAACAGTTGGAAAGCCGAGTAC	AGACATTAGAGATACGCGACTGTACCCGGTCACATAGAA	AGACATTAGAGATACGCGACTGTACCCGGTCACATAGAA
LbarID_0254	GCTACTTACGACTCCGAGAT	211111	CTACTTACGACTCCGAGTATGTGAGGGATCGTTATCTCC	CTACTTACGACTCCGAGTACTGTACCCGGTCACATAGAA	CTACTTACGACTCCGAGTACTGTACCCGGTCACATAGAA	CTACTTACGACTCCGAGTACTGTACCCGGTCACATAGAA	CTACTTACGACTCCGAGTACTGTACCCGGTCACATAGAA	CTACTTACGACTCCGAGTACTGTACCCGGTCACATAGAA
LbarID_0255	TAGTTATCAGAGTGACTGCG	223311	AGTTATCAGAGTGACTGGCTGTGAGGGATCGTTATCTCC	AGTTATCAGAGTGACTGGCTGTGAGGGATCGTTATCTCC	AGTTATCAGAGTGACTGGCACAGTTGGAAAGCCGAGTAC	AGTTATCAGAGTGACTGGCACAGTTGGAAAGCCGAGTAC	AGTTATCAGAGTGACTGGCCTGTACCCGGTCACATAGAA	AGTTATCAGAGTGACTGGCCTGTACCCGGTCACATAGAA
LbarID_0256	TAGTTCATACGCGGTAGACA	442211	AGTTCATACGCGGTAGAGTGACAGGCAGTCACAGATATG	AGTTCATACGCGGTAGAGTGACAGGCAGTCACAGATATG	AGTTCATACGCGGTAGAGTTGTGAGGGATCGTTATCTCC	AGTTCATACGCGGTAGAGTTGTGAGGGATCGTTATCTCC	AGTTCATACGCGGTAGAGTCTGTACCCGGTCACATAGAA	AGTTCATACGCGGTAGAGTCTGTACCCGGTCACATAGAA
LbarID_0257	TCTTCGATATGATAGCGTCG	124311	CTTCGATATGATAGCGTGCCTGTACCCGGTCACATAGAA	CTTCGATATGATAGCGTGCTGTGAGGGATCGTTATCTCC	CTTCGATATGATAGCGTGCGACAGGCAGTCACAGATATG	CTTCGATATGATAGCGTGCACAGTTGGAAAGCCGAGTAC	CTTCGATATGATAGCGTGCCTGTACCCGGTCACATAGAA	CTTCGATATGATAGCGTGCCTGTACCCGGTCACATAGAA
LbarID_0258	TCTTCGTGACTCCTCGATAA	222111	CTTCGTGACTCCTCGATTTTGTGAGGGATCGTTATCTCC	CTTCGTGACTCCTCGATTTTGTGAGGGATCGTTATCTCC	CTTCGTGACTCCTCGATTTTGTGAGGGATCGTTATCTCC	CTTCGTGACTCCTCGATTTCTGTACCCGGTCACATAGAA	CTTCGTGACTCCTCGATTTCTGTACCCGGTCACATAGAA	CTTCGTGACTCCTCGATTTCTGTACCCGGTCACATAGAA
LbarID_0259	AATAGCGTAAACTCTGACCC	243111	ATAGCGTAAACTCTGACGGTGTGAGGGATCGTTATCTCC	ATAGCGTAAACTCTGACGGGACAGGCAGTCACAGATATG	ATAGCGTAAACTCTGACGGACAGTTGGAAAGCCGAGTAC	ATAGCGTAAACTCTGACGGCTGTACCCGGTCACATAGAA	ATAGCGTAAACTCTGACGGCTGTACCCGGTCACATAGAA	ATAGCGTAAACTCTGACGGCTGTACCCGGTCACATAGAA
LbarID_0260	AATAGTATAAAGTCGCGCCC	432111	ATAGTATAAAGTCGCGCGGGACAGGCAGTCACAGATATG	ATAGTATAAAGTCGCGCGGACAGTTGGAAAGCCGAGTAC	ATAGTATAAAGTCGCGCGGTGTGAGGGATCGTTATCTCC	ATAGTATAAAGTCGCGCGGCTGTACCCGGTCACATAGAA	ATAGTATAAAGTCGCGCGGCTGTACCCGGTCACATAGAA	ATAGTATAAAGTCGCGCGGCTGTACCCGGTCACATAGAA
LbarID_0261	AATAGTCGAAACTGCTAGGC	331111	ATAGTCGAAACTGCTAGCGACAGTTGGAAAGCCGAGTAC	ATAGTCGAAACTGCTAGCGACAGTTGGAAAGCCGAGTAC	ATAGTCGAAACTGCTAGCGCTGTACCCGGTCACATAGAA	ATAGTCGAAACTGCTAGCGCTGTACCCGGTCACATAGAA	ATAGTCGAAACTGCTAGCGCTGTACCCGGTCACATAGAA	ATAGTCGAAACTGCTAGCGCTGTACCCGGTCACATAGAA
LbarID_0262	ACGTTAATAAGAACTCGCCC	313111	CGTTAATAAGAACTCGCGGACAGTTGGAAAGCCGAGTAC	CGTTAATAAGAACTCGCGGCTGTACCCGGTCACATAGAA	CGTTAATAAGAACTCGCGGACAGTTGGAAAGCCGAGTAC	CGTTAATAAGAACTCGCGGCTGTACCCGGTCACATAGAA	CGTTAATAAGAACTCGCGGCTGTACCCGGTCACATAGAA	CGTTAATAAGAACTCGCGGCTGTACCCGGTCACATAGAA
LbarID_0263	ACGTTACTAAACCACACTGG	142311	CGTTACTAAACCACACTCCCTGTACCCGGTCACATAGAA	CGTTACTAAACCACACTCCGACAGGCAGTCACAGATATG	CGTTACTAAACCACACTCCTGTGAGGGATCGTTATCTCC	CGTTACTAAACCACACTCCACAGTTGGAAAGCCGAGTAC	CGTTACTAAACCACACTCCCTGTACCCGGTCACATAGAA	CGTTACTAAACCACACTCCCTGTACCCGGTCACATAGAA
LbarID_0264	ACGTTATACCACCAACTAGG	412311	CGTTATACCACCAACTACCGACAGGCAGTCACAGATATG	CGTTATACCACCAACTACCCTGTACCCGGTCACATAGAA	CGTTATACCACCAACTACCTGTGAGGGATCGTTATCTCC	CGTTATACCACCAACTACCACAGTTGGAAAGCCGAGTAC	CGTTATACCACCAACTACCCTGTACCCGGTCACATAGAA	CGTTATACCACCAACTACCCTGTACCCGGTCACATAGAA
LbarID_0275	GCTAGAAGTTCGTCGAGTAT	132321	CTAGAAGTTCGTCGAGTTACTGTACCCGGTCACATAGAA	CTAGAAGTTCGTCGAGTTAACAGTTGGAAAGCCGAGTAC	CTAGAAGTTCGTCGAGTTATGTGAGGGATCGTTATCTCC	CTAGAAGTTCGTCGAGTTAACAGTTGGAAAGCCGAGTAC	CTAGAAGTTCGTCGAGTTATGTGAGGGATCGTTATCTCC	CTAGAAGTTCGTCGAGTTACTGTACCCGGTCACATAGAA
LbarID_0276	GCTAGATGACGATCAGGTAC	332431	CTAGATGACGATCAGGTTGACAGTTGGAAAGCCGAGTAC	CTAGATGACGATCAGGTTGACAGTTGGAAAGCCGAGTAC	CTAGATGACGATCAGGTTGTGTGAGGGATCGTTATCTCC	CTAGATGACGATCAGGTTGGACAGGCAGTCACAGATATG	CTAGATGACGATCAGGTTGACAGTTGGAAAGCCGAGTAC	CTAGATGACGATCAGGTTGCTGTACCCGGTCACATAGAA
LbarID_0277	GCTAGGTGACAGTATGCTAT	221121	CTAGGTGACAGTATGCTTATGTGAGGGATCGTTATCTCC	CTAGGTGACAGTATGCTTATGTGAGGGATCGTTATCTCC	CTAGGTGACAGTATGCTTACTGTACCCGGTCACATAGAA	CTAGGTGACAGTATGCTTACTGTACCCGGTCACATAGAA	CTAGGTGACAGTATGCTTATGTGAGGGATCGTTATCTCC	CTAGGTGACAGTATGCTTACTGTACCCGGTCACATAGAA
LbarID_0278	GTAGTACACGGAGTGATCCT	131131	TAGTACACGGAGTGATCGACTGTACCCGGTCACATAGAA	TAGTACACGGAGTGATCGAACAGTTGGAAAGCCGAGTAC	TAGTACACGGAGTGATCGACTGTACCCGGTCACATAGAA	TAGTACACGGAGTGATCGACTGTACCCGGTCACATAGAA	TAGTACACGGAGTGATCGAACAGTTGGAAAGCCGAGTAC	TAGTACACGGAGTGATCGACTGTACCCGGTCACATAGAA
LbarID_0279	GTAGTACGAGCTGAGACTCT	133331	TAGTACGAGCTGAGACTGACTGTACCCGGTCACATAGAA	TAGTACGAGCTGAGACTGAACAGTTGGAAAGCCGAGTAC	TAGTACGAGCTGAGACTGAACAGTTGGAAAGCCGAGTAC	TAGTACGAGCTGAGACTGAACAGTTGGAAAGCCGAGTAC	TAGTACGAGCTGAGACTGAACAGTTGGAAAGCCGAGTAC	TAGTACGAGCTGAGACTGACTGTACCCGGTCACATAGAA
LbarID_0280	GTTAGAGTACGCTAGTTGCA	311131	TTAGAGTACGCTAGTTGGTACAGTTGGAAAGCCGAGTAC	TTAGAGTACGCTAGTTGGTCTGTACCCGGTCACATAGAA	TTAGAGTACGCTAGTTGGTCTGTACCCGGTCACATAGAA	TTAGAGTACGCTAGTTGGTCTGTACCCGGTCACATAGAA	TTAGAGTACGCTAGTTGGTACAGTTGGAAAGCCGAGTAC	TTAGAGTACGCTAGTTGGTCTGTACCCGGTCACATAGAA
LbarID_0281	GTTAGATCATAGTCACCGCG	114321	TTAGATCATAGTCACCGGCCTGTACCCGGTCACATAGAA	TTAGATCATAGTCACCGGCCTGTACCCGGTCACATAGAA	TTAGATCATAGTCACCGGCGACAGGCAGTCACAGATATG	TTAGATCATAGTCACCGGCACAGTTGGAAAGCCGAGTAC	TTAGATCATAGTCACCGGCTGTGAGGGATCGTTATCTCC	TTAGATCATAGTCACCGGCCTGTACCCGGTCACATAGAA
LbarID_0282	TAGTTTCCACTGACTCTACG	213321	AGTTTCCACTGACTCTAGCTGTGAGGGATCGTTATCTCC	AGTTTCCACTGACTCTAGCCTGTACCCGGTCACATAGAA	AGTTTCCACTGACTCTAGCACAGTTGGAAAGCCGAGTAC	AGTTTCCACTGACTCTAGCACAGTTGGAAAGCCGAGTAC	AGTTTCCACTGACTCTAGCTGTGAGGGATCGTTATCTCC	AGTTTCCACTGACTCTAGCCTGTACCCGGTCACATAGAA
LbarID_0283	TAGTTTCGACTCGTATGCAC	141141	AGTTTCGACTCGTATGCTGCTGTACCCGGTCACATAGAA	AGTTTCGACTCGTATGCTGGACAGGCAGTCACAGATATG	AGTTTCGACTCGTATGCTGCTGTACCCGGTCACATAGAA	AGTTTCGACTCGTATGCTGCTGTACCCGGTCACATAGAA	AGTTTCGACTCGTATGCTGGACAGGCAGTCACAGATATG	AGTTTCGACTCGTATGCTGCTGTACCCGGTCACATAGAA
LbarID_0284	TGACATTTCTCCACGAGTAC	324331	GACATTTCTCCACGAGTTGACAGTTGGAAAGCCGAGTAC	GACATTTCTCCACGAGTTGTGTGAGGGATCGTTATCTCC	GACATTTCTCCACGAGTTGGACAGGCAGTCACAGATATG	GACATTTCTCCACGAGTTGACAGTTGGAAAGCCGAGTAC	GACATTTCTCCACGAGTTGACAGTTGGAAAGCCGAGTAC	GACATTTCTCCACGAGTTGCTGTACCCGGTCACATAGAA
LbarID_0285	TGACCGTGGGAGTTACTATC	414441	GACCGTGGGAGTTACTAAGGACAGGCAGTCACAGATATG	GACCGTGGGAGTTACTAAGCTGTACCCGGTCACATAGAA	GACCGTGGGAGTTACTAAGGACAGGCAGTCACAGATATG	GACCGTGGGAGTTACTAAGGACAGGCAGTCACAGATATG	GACCGTGGGAGTTACTAAGGACAGGCAGTCACAGATATG	GACCGTGGGAGTTACTAAGCTGTACCCGGTCACATAGAA
LbarID_0286	AATCCCTGAAACTAGACTCG	341341	ATCCCTGAAACTAGACTGCACAGTTGGAAAGCCGAGTAC	ATCCCTGAAACTAGACTGCGACAGGCAGTCACAGATATG	ATCCCTGAAACTAGACTGCCTGTACCCGGTCACATAGAA	ATCCCTGAAACTAGACTGCACAGTTGGAAAGCCGAGTAC	ATCCCTGAAACTAGACTGCGACAGGCAGTCACAGATATG	ATCCCTGAAACTAGACTGCCTGTACCCGGTCACATAGAA
LbarID_0287	AATCGGCTAAACTATACCCG	441331	ATCGGCTAAACTATACCGCGACAGGCAGTCACAGATATG	ATCGGCTAAACTATACCGCGACAGGCAGTCACAGATATG	ATCGGCTAAACTATACCGCCTGTACCCGGTCACATAGAA	ATCGGCTAAACTATACCGCACAGTTGGAAAGCCGAGTAC	ATCGGCTAAACTATACCGCACAGTTGGAAAGCCGAGTAC	ATCGGCTAAACTATACCGCCTGTACCCGGTCACATAGAA
LbarID_0288	ACGTTGTGAAAGGTGTCATC	121341	CGTTGTGAAAGGTGTCAAGCTGTACCCGGTCACATAGAA	CGTTGTGAAAGGTGTCAAGTGTGAGGGATCGTTATCTCC	CGTTGTGAAAGGTGTCAAGCTGTACCCGGTCACATAGAA	CGTTGTGAAAGGTGTCAAGACAGTTGGAAAGCCGAGTAC	CGTTGTGAAAGGTGTCAAGGACAGGCAGTCACAGATATG	CGTTGTGAAAGGTGTCAAGCTGTACCCGGTCACATAGAA
LbarID_0289	ACGTTTCGACACTAACAGAG	111331	CGTTTCGACACTAACAGTCCTGTACCCGGTCACATAGAA	CGTTTCGACACTAACAGTCCTGTACCCGGTCACATAGAA	CGTTTCGACACTAACAGTCCTGTACCCGGTCACATAGAA	CGTTTCGACACTAACAGTCACAGTTGGAAAGCCGAGTAC	CGTTTCGACACTAACAGTCACAGTTGGAAAGCCGAGTAC	CGTTTCGACACTAACAGTCCTGTACCCGGTCACATAGAA
LbarID_0290	AGTAAGGGAACATCGGTATC	344131	GTAAGGGAACATCGGTAAGACAGTTGGAAAGCCGAGTAC	GTAAGGGAACATCGGTAAGGACAGGCAGTCACAGATATG	GTAAGGGAACATCGGTAAGGACAGGCAGTCACAGATATG	GTAAGGGAACATCGGTAAGCTGTACCCGGTCACATAGAA	GTAAGGGAACATCGGTAAGACAGTTGGAAAGCCGAGTAC	GTAAGGGAACATCGGTAAGCTGTACCCGGTCACATAGAA
LbarID_0291	AGTAATTTAACTAGGGCGCG	142421	GTAATTTAACTAGGGCGGCCTGTACCCGGTCACATAGAA	GTAATTTAACTAGGGCGGCGACAGGCAGTCACAGATATG	GTAATTTAACTAGGGCGGCTGTGAGGGATCGTTATCTCC	GTAATTTAACTAGGGCGGCGACAGGCAGTCACAGATATG	GTAATTTAACTAGGGCGGCTGTGAGGGATCGTTATCTCC	GTAATTTAACTAGGGCGGCCTGTACCCGGTCACATAGAA
LbarID_0292	ATCTTACGAACGGCAAGTAC	213231	TCTTACGAACGGCAAGTTGTGTGAGGGATCGTTATCTCC	TCTTACGAACGGCAAGTTGCTGTACCCGGTCACATAGAA	TCTTACGAACGGCAAGTTGACAGTTGGAAAGCCGAGTAC	TCTTACGAACGGCAAGTTGTGTGAGGGATCGTTATCTCC	TCTTACGAACGGCAAGTTGACAGTTGGAAAGCCGAGTAC	TCTTACGAACGGCAAGTTGCTGTACCCGGTCACATAGAA
LbarID_0293	ATCTTCAACGAGTTAGACGC	343411	TCTTCAACGAGTTAGACCGACAGTTGGAAAGCCGAGTAC	TCTTCAACGAGTTAGACCGGACAGGCAGTCACAGATATG	TCTTCAACGAGTTAGACCGACAGTTGGAAAGCCGAGTAC	TCTTCAACGAGTTAGACCGGACAGGCAGTCACAGATATG	TCTTCAACGAGTTAGACCGCTGTACCCGGTCACATAGAA	TCTTCAACGAGTTAGACCGCTGTACCCGGTCACATAGAA
LbarID_0294	ATCTTCCTAACGATCTGTCG	321321	TCTTCCTAACGATCTGTGCACAGTTGGAAAGCCGAGTAC	TCTTCCTAACGATCTGTGCTGTGAGGGATCGTTATCTCC	TCTTCCTAACGATCTGTGCCTGTACCCGGTCACATAGAA	TCTTCCTAACGATCTGTGCACAGTTGGAAAGCCGAGTAC	TCTTCCTAACGATCTGTGCTGTGAGGGATCGTTATCTCC	TCTTCCTAACGATCTGTGCCTGTACCCGGTCACATAGAA
LbarID_0295	CAGTGGAACGTAGGTTAAAC	221441	AGTGGAACGTAGGTTAATGTGTGAGGGATCGTTATCTCC	AGTGGAACGTAGGTTAATGTGTGAGGGATCGTTATCTCC	AGTGGAACGTAGGTTAATGCTGTACCCGGTCACATAGAA	AGTGGAACGTAGGTTAATGGACAGGCAGTCACAGATATG	AGTGGAACGTAGGTTAATGGACAGGCAGTCACAGATATG	AGTGGAACGTAGGTTAATGCTGTACCCGGTCACATAGAA
LbarID_0296	CGAGGAGGAAGTACCTTACA	234441	GAGGAGGAAGTACCTTAGTTGTGAGGGATCGTTATCTCC	GAGGAGGAAGTACCTTAGTACAGTTGGAAAGCCGAGTAC	GAGGAGGAAGTACCTTAGTGACAGGCAGTCACAGATATG	GAGGAGGAAGTACCTTAGTGACAGGCAGTCACAGATATG	GAGGAGGAAGTACCTTAGTGACAGGCAGTCACAGATATG	GAGGAGGAAGTACCTTAGTCTGTACCCGGTCACATAGAA
LbarID_0297	CGTCATGTACCATCAAGTCG	444141	GTCATGTACCATCAAGTGCGACAGGCAGTCACAGATATG	GTCATGTACCATCAAGTGCGACAGGCAGTCACAGATATG	GTCATGTACCATCAAGTGCGACAGGCAGTCACAGATATG	GTCATGTACCATCAAGTGCCTGTACCCGGTCACATAGAA	GTCATGTACCATCAAGTGCGACAGGCAGTCACAGATATG	GTCATGTACCATCAAGTGCCTGTACCCGGTCACATAGAA
LbarID_0298	CGTCATTACCACGACTGATA	331441	GTCATTACCACGACTGAATACAGTTGGAAAGCCGAGTAC	GTCATTACCACGACTGAATACAGTTGGAAAGCCGAGTAC	GTCATTACCACGACTGAATCTGTACCCGGTCACATAGAA	GTCATTACCACGACTGAATGACAGGCAGTCACAGATATG	GTCATTACCACGACTGAATGACAGGCAGTCACAGATATG	GTCATTACCACGACTGAATCTGTACCCGGTCACATAGAA
LbarID_0299	CGTCATTGAGAATACGTTCG	413121	GTCATTGAGAATACGTTGCGACAGGCAGTCACAGATATG	GTCATTGAGAATACGTTGCCTGTACCCGGTCACATAGAA	GTCATTGAGAATACGTTGCACAGTTGGAAAGCCGAGTAC	GTCATTGAGAATACGTTGCCTGTACCCGGTCACATAGAA	GTCATTGAGAATACGTTGCTGTGAGGGATCGTTATCTCC	GTCATTGAGAATACGTTGCCTGTACCCGGTCACATAGAA
LbarID_0300	CGTCATTTAAGTTAGCGCAC	133221	GTCATTTAAGTTAGCGCTGCTGTACCCGGTCACATAGAA	GTCATTTAAGTTAGCGCTGACAGTTGGAAAGCCGAGTAC	GTCATTTAAGTTAGCGCTGACAGTTGGAAAGCCGAGTAC	GTCATTTAAGTTAGCGCTGTGTGAGGGATCGTTATCTCC	GTCATTTAAGTTAGCGCTGTGTGAGGGATCGTTATCTCC	GTCATTTAAGTTAGCGCTGCTGTACCCGGTCACATAGAA
LbarID_0301	AGAGATAACGAACGGTCCTT	442431	GAGATAACGAACGGTCCAAGACAGGCAGTCACAGATATG	GAGATAACGAACGGTCCAAGACAGGCAGTCACAGATATG	GAGATAACGAACGGTCCAATGTGAGGGATCGTTATCTCC	GAGATAACGAACGGTCCAAGACAGGCAGTCACAGATATG	GAGATAACGAACGGTCCAAACAGTTGGAAAGCCGAGTAC	GAGATAACGAACGGTCCAACTGTACCCGGTCACATAGAA
LbarID_0302	AGAGCATGAAATAGTCGTCC	321141	GAGCATGAAATAGTCGTGGACAGTTGGAAAGCCGAGTAC	GAGCATGAAATAGTCGTGGTGTGAGGGATCGTTATCTCC	GAGCATGAAATAGTCGTGGCTGTACCCGGTCACATAGAA	GAGCATGAAATAGTCGTGGCTGTACCCGGTCACATAGAA	GAGCATGAAATAGTCGTGGGACAGGCAGTCACAGATATG	GAGCATGAAATAGTCGTGGCTGTACCCGGTCACATAGAA
LbarID_0303	ATACGTCGAACCATCTTACG	324441	TACGTCGAACCATCTTAGCACAGTTGGAAAGCCGAGTAC	TACGTCGAACCATCTTAGCTGTGAGGGATCGTTATCTCC	TACGTCGAACCATCTTAGCGACAGGCAGTCACAGATATG	TACGTCGAACCATCTTAGCGACAGGCAGTCACAGATATG	TACGTCGAACCATCTTAGCGACAGGCAGTCACAGATATG	TACGTCGAACCATCTTAGCCTGTACCCGGTCACATAGAA
LbarID_0304	CGCTTACGAAGGATTGGTAC	314121	GCTTACGAAGGATTGGTTGACAGTTGGAAAGCCGAGTAC	GCTTACGAAGGATTGGTTGCTGTACCCGGTCACATAGAA	GCTTACGAAGGATTGGTTGGACAGGCAGTCACAGATATG	GCTTACGAAGGATTGGTTGCTGTACCCGGTCACATAGAA	GCTTACGAAGGATTGGTTGTGTGAGGGATCGTTATCTCC	GCTTACGAAGGATTGGTTGCTGTACCCGGTCACATAGAA
LbarID_0305	CTCTCGCAATAGCATTACGA	313331	TCTCGCAATAGCATTACCTACAGTTGGAAAGCCGAGTAC	TCTCGCAATAGCATTACCTCTGTACCCGGTCACATAGAA	TCTCGCAATAGCATTACCTACAGTTGGAAAGCCGAGTAC	TCTCGCAATAGCATTACCTACAGTTGGAAAGCCGAGTAC	TCTCGCAATAGCATTACCTACAGTTGGAAAGCCGAGTAC	TCTCGCAATAGCATTACCTCTGTACCCGGTCACATAGAA
LbarID_0306	CTCTCGGTAAGTCAGTAGAC	432331	TCTCGGTAAGTCAGTAGTGGACAGGCAGTCACAGATATG	TCTCGGTAAGTCAGTAGTGACAGTTGGAAAGCCGAGTAC	TCTCGGTAAGTCAGTAGTGTGTGAGGGATCGTTATCTCC	TCTCGGTAAGTCAGTAGTGACAGTTGGAAAGCCGAGTAC	TCTCGGTAAGTCAGTAGTGACAGTTGGAAAGCCGAGTAC	TCTCGGTAAGTCAGTAGTGCTGTACCCGGTCACATAGAA
LbarID_0307	GGTAGCTTAGCAGATAGTCA	424121	GTAGCTTAGCAGATAGTGTGACAGGCAGTCACAGATATG	GTAGCTTAGCAGATAGTGTTGTGAGGGATCGTTATCTCC	GTAGCTTAGCAGATAGTGTGACAGGCAGTCACAGATATG	GTAGCTTAGCAGATAGTGTCTGTACCCGGTCACATAGAA	GTAGCTTAGCAGATAGTGTTGTGAGGGATCGTTATCTCC	GTAGCTTAGCAGATAGTGTCTGTACCCGGTCACATAGAA
LbarID_0308	TACGTGCTAGGAGATGTAAC	311421	ACGTGCTAGGAGATGTATGACAGTTGGAAAGCCGAGTAC	ACGTGCTAGGAGATGTATGCTGTACCCGGTCACATAGAA	ACGTGCTAGGAGATGTATGCTGTACCCGGTCACATAGAA	ACGTGCTAGGAGATGTATGGACAGGCAGTCACAGATATG	ACGTGCTAGGAGATGTATGTGTGAGGGATCGTTATCTCC	ACGTGCTAGGAGATGTATGCTGTACCCGGTCACATAGAA
LbarID_0309	TCGATCACAGGTTCGTAGAA	432441	CGATCACAGGTTCGTAGTTGACAGGCAGTCACAGATATG	CGATCACAGGTTCGTAGTTACAGTTGGAAAGCCGAGTAC	CGATCACAGGTTCGTAGTTTGTGAGGGATCGTTATCTCC	CGATCACAGGTTCGTAGTTGACAGGCAGTCACAGATATG	CGATCACAGGTTCGTAGTTGACAGGCAGTCACAGATATG	CGATCACAGGTTCGTAGTTCTGTACCCGGTCACATAGAA
LbarID_0310	TCGATGCACTGATGTCACTA	123141	CGATGCACTGATGTCACATCTGTACCCGGTCACATAGAA	CGATGCACTGATGTCACATTGTGAGGGATCGTTATCTCC	CGATGCACTGATGTCACATACAGTTGGAAAGCCGAGTAC	CGATGCACTGATGTCACATCTGTACCCGGTCACATAGAA	CGATGCACTGATGTCACATGACAGGCAGTCACAGATATG	CGATGCACTGATGTCACATCTGTACCCGGTCACATAGAA
LbarID_0311	ACCGTCTTAAAGTTACGACC	442341	CCGTCTTAAAGTTACGAGGGACAGGCAGTCACAGATATG	CCGTCTTAAAGTTACGAGGGACAGGCAGTCACAGATATG	CCGTCTTAAAGTTACGAGGTGTGAGGGATCGTTATCTCC	CCGTCTTAAAGTTACGAGGACAGTTGGAAAGCCGAGTAC	CCGTCTTAAAGTTACGAGGGACAGGCAGTCACAGATATG	CCGTCTTAAAGTTACGAGGCTGTACCCGGTCACATAGAA
LbarID_0312	AGAGCTTTAACGAGGAAGTC	331221	GAGCTTTAACGAGGAAGAGACAGTTGGAAAGCCGAGTAC	GAGCTTTAACGAGGAAGAGACAGTTGGAAAGCCGAGTAC	GAGCTTTAACGAGGAAGAGCTGTACCCGGTCACATAGAA	GAGCTTTAACGAGGAAGAGTGTGAGGGATCGTTATCTCC	GAGCTTTAACGAGGAAGAGTGTGAGGGATCGTTATCTCC	GAGCTTTAACGAGGAAGAGCTGTACCCGGTCACATAGAA
LbarID_0313	AGAGGGTAACAGAGTATCCT	134431	GAGGGTAACAGAGTATCGACTGTACCCGGTCACATAGAA	GAGGGTAACAGAGTATCGAACAGTTGGAAAGCCGAGTAC	GAGGGTAACAGAGTATCGAGACAGGCAGTCACAGATATG	GAGGGTAACAGAGTATCGAGACAGGCAGTCACAGATATG	GAGGGTAACAGAGTATCGAACAGTTGGAAAGCCGAGTAC	GAGGGTAACAGAGTATCGACTGTACCCGGTCACATAGAA
