# Supplementary material for: Open-source, high-throughput targeted in situ transcriptomics for developmental and tissue biology
Source: Development. 2024 Aug 29;151(16):dev202448. doi: 10.1242/dev.202448 (PMC11385644; doi:10.1242/dev.202448)
Supplement: Table S11. — Codebook used for the combinatorial decoding of the cross reactivity experiment involving M. musculus / R. norvegicus. [file develop-151-202448-TableS11.xlsx]

## Sheet: codebook for x-reactivity mus  
Adarb2	1	2	3
Bcl11b	2	1	3
Bhlhe22	3	4	3
Cacna2d2	4	3	3
CCK	1	3	2
Cntn2	2	4	2
Csrp2	3	1	2
Cxcl12	4	2	2
Foxp1	1	4	1
Gad1	2	3	1
Id2	3	2	1
Lhx5	4	1	1
Maf	1	1	4
Mfge8	2	2	4
Npy	3	3	4
pcdhga3_exon1	2	4	4
Pcdha7	3	2	4
Pcdhac2	1	3	1
Pcdhb14_exon	4	3	4
Pcdhga12	3	1	4
Pcdhgc5	3	2	2
