# Supplementary material for: Open-source, high-throughput targeted in situ transcriptomics for developmental and tissue biology
Source: Development. 2024 Aug 29;151(16):dev202448. doi: 10.1242/dev.202448 (PMC11385644; doi:10.1242/dev.202448)
Supplement: Table S12. — Codebook used for the combinatorial decoding of the G. Gallus optic tectum experiment. [file develop-151-202448-TableS12.xlsx]

## Sheet: codebook Chicken OT
GAD1	1	2	3	4
GAPDH	2	1	3	4
RPL7	3	4	3	3
SLC15A2	4	3	3	3
SLC17A6	1	3	2	4
TBR1	2	4	2	4
DBX1-LEUTX	3	1	2	4
DMBX1	4	2	2	4
MEIS2	1	4	1	4
NRP1	2	3	1	4
PAX7	3	2	1	4
SV2A	4	1	1	4
MAP2	1	1	4	4
ADARB2	2	2	4	4
ALCAM	3	3	4	3
ATP2B1	2	4	4	2
BCL11A	3	2	4	1
BCL11B	1	3	1	3
BHLHE23	4	3	4	4
CCK	3	1	4	2
CD47	3	2	2	3
CHL1	2	3	3	2
CNR1	3	4	1	2
CRABP-I	2	2	1	2
DACH2	2	1	2	2
DLX1	4	1	4	1
DLX2	2	3	2	3
DLX5	1	1	1	2
ERBB4	4	4	1	1
FABP7	1	1	2	1
ITGB1BP3	1	4	4	1
KCNH5	3	1	1	3
LUZP2	3	3	2	2
NEFM	1	2	1	1
NEUROD6	4	2	1	3
NFIX	4	1	3	2
NHLH1	3	2	3	2
NPY	1	3	4	2
NR2F2	4	2	4	2
NRN1	4	4	3	4
NRP2	4	2	3	1
PENK	3	4	2	1
PPP1R17	4	4	4	3
PPP1R1B	2	1	4	3
PPP1R9B	3	4	4	4
PROX1	1	3	3	1
PTN	3	3	3	4
RORA	4	3	1	2
RORB	1	4	3	2
RPS12	1	2	2	2
SATB1	1	1	3	3
SATB2	2	3	4	1
SCG3	2	4	1	3
SLC6A1	2	1	1	1
SOX6	2	2	3	3
SP9	4	4	2	2
SST	1	2	4	3
SYT4	2	2	2	1
TENM3	2	4	3	1
TNC	4	3	2	1
VSTM2A	3	3	1	1
WNT7B	3	1	3	1
WT1	1	4	2	3
ZFHX3	4	1	2	3
AQP4	4	1	2	4
CCL4	2	2	2	2
CCNO	2	4	3	3
COL1A1	4	4	2	1
HBA1	4	1	4	2
ISLR2	3	4	2	4
LAMA4	1	4	4	2
OLIG2	2	2	1	3
PDGFRA	2	4	4	3
PLP1	1	2	1	4
RSPH1	1	3	2	3
RTN1	3	3	2	4
TOP2A	2	2	1	1
VWF	1	3	1	1
NRXN3	1	3	3	3
ADGRL2	3	1	1	1
CTCF	1	1	4	3
EPHA3	2	1	3	3
NSG1	1	4	1	1
ALDH1A2	3	2	4	3
RGMA	4	1	4	4
RP9	3	4	1	3
WBSCR17	4	4	1	3
ZEB2	1	2	1	3
AQP1	1	1	1	3
